# Supplementary material for: Spatial variation and inequities in antenatal care coverage in Kenya, Uganda and mainland Tanzania using model-based geostatistics: a socioeconomic and geographical accessibility lens
Source: BMC Pregnancy Childbirth. 2022 Dec 6;22:908. doi: 10.1186/s12884-022-05238-1 (PMC9724345; doi:10.1186/s12884-022-05238-1)
Supplement: Supplementary file 2 — Additional file 2: District level estimates for ANC4+ across equity stratifiers. [file 12884_2022_5238_MOESM2_ESM.xlsx]

## Sheet: Overall
Country	District/County	Mean	LCI	UCL
Kenya	Baringo	0.583604	0.443351	0.718092
Kenya	Bomet	0.692953	0.569939	0.798172
Kenya	Bungoma	0.67176	0.565691	0.762924
Kenya	Busia	0.688945	0.588218	0.785012
Kenya	Elgeyo-Marakwet	0.521651	0.387701	0.650824
Kenya	Embu	0.599801	0.467804	0.723172
Kenya	Garissa	0.494096	0.342869	0.647708
Kenya	Homa Bay	0.679451	0.567193	0.781266
Kenya	Isiolo	0.558952	0.406874	0.705002
Kenya	Kajiado	0.570332	0.423037	0.710957
Kenya	Kakamega	0.710465	0.608368	0.801299
Kenya	Kericho	0.731772	0.608056	0.837164
Kenya	Kiambu	0.616649	0.486121	0.732607
Kenya	Kilifi	0.582281	0.445857	0.714085
Kenya	Kirinyaga	0.622385	0.499638	0.738568
Kenya	Kisii	0.67949	0.561161	0.783335
Kenya	Kisumu	0.753768	0.647338	0.83872
Kenya	Kitui	0.610196	0.46492	0.743968
Kenya	Kwale	0.582961	0.453505	0.707478
Kenya	Laikipia	0.633814	0.493335	0.762458
Kenya	Lamu	0.661808	0.518438	0.785503
Kenya	Machakos	0.580459	0.430932	0.718837
Kenya	Makueni	0.611971	0.461106	0.753233
Kenya	Mandera	0.485938	0.325118	0.644258
Kenya	Marsabit	0.492397	0.335874	0.65115
Kenya	Meru	0.542147	0.399852	0.665496
Kenya	Migori	0.6342	0.520057	0.740573
Kenya	Mombasa	0.746439	0.63306	0.838498
Kenya	Murang'a	0.56559	0.435503	0.686909
Kenya	Nairobi	0.67576	0.533221	0.797042
Kenya	Nakuru	0.648065	0.509604	0.771197
Kenya	Nandi	0.663979	0.54409	0.773528
Kenya	Narok	0.613866	0.472859	0.738158
Kenya	Nyamira	0.690334	0.581602	0.791114
Kenya	Nyandarua	0.633084	0.502514	0.755927
Kenya	Nyeri	0.668905	0.545479	0.783557
Kenya	Samburu	0.553415	0.402683	0.699154
Kenya	Siaya	0.75512	0.653862	0.837826
Kenya	Taita Taveta	0.628062	0.487726	0.757984
Kenya	Tana River	0.560886	0.412438	0.702113
Kenya	Tharaka-Nithi	0.584817	0.458826	0.703679
Kenya	Trans Nzoia	0.600399	0.476372	0.718592
Kenya	Turkana	0.512792	0.361168	0.664478
Kenya	Uasin Gishu	0.60303	0.472013	0.728563
Kenya	Vihiga	0.770322	0.677615	0.845221
Kenya	Wajir	0.459059	0.304009	0.618273
Kenya	West Pokot	0.422205	0.286741	0.559308
Uganda	Masaka	0.615857	0.416761	0.789597
Uganda	Butebo	0.442865	0.331457	0.557221
Uganda	Alebtong	0.625542	0.48038	0.755605
Uganda	Bukedea	0.469337	0.336521	0.602212
Uganda	Busia	0.446452	0.293753	0.609527
Uganda	Moroto	0.33758	0.182029	0.523896
Uganda	Kabarole	0.67706	0.535068	0.798552
Uganda	Masindi	0.673753	0.519883	0.805648
Uganda	Kamuli	0.554439	0.403835	0.698947
Uganda	Budaka	0.484411	0.355921	0.615787
Uganda	Maracha	0.527927	0.376771	0.67458
Uganda	Tororo	0.497411	0.366504	0.631935
Uganda	Kagadi	0.556626	0.411571	0.6931
Uganda	Kalangala	0.438964	0.215648	0.685009
Uganda	Buikwe	0.548669	0.381006	0.709165
Uganda	Luwero	0.625869	0.464324	0.768666
Uganda	Kole	0.673404	0.541226	0.789137
Uganda	Amolatar	0.490202	0.321274	0.663423
Uganda	Lamwo	0.69202	0.494467	0.850619
Uganda	Ibanda	0.725088	0.5752	0.84392
Uganda	Wakiso	0.591361	0.476172	0.69795
Uganda	Kaabong	0.552011	0.371917	0.725669
Uganda	Bunyangabu	0.695193	0.567525	0.80469
Uganda	Iganga	0.548696	0.397581	0.696709
Uganda	Nakasongola	0.594455	0.395532	0.774191
Uganda	Kaberamaido	0.474443	0.320069	0.632637
Uganda	Namayingo	0.430694	0.266703	0.611682
Uganda	Rukungiri	0.66788	0.522329	0.793
Uganda	Mubende	0.48992	0.326131	0.651675
Uganda	Buvuma	0.396012	0.206616	0.620117
Uganda	Pakwach	0.695503	0.521053	0.83729
Uganda	Rubanda	0.588797	0.460159	0.710831
Uganda	Luuka	0.568184	0.413956	0.715555
Uganda	Soroti	0.549978	0.406875	0.689952
Uganda	Kaliro	0.455617	0.311229	0.608031
Uganda	Omoro	0.63812	0.495953	0.764284
Uganda	Rukiga	0.619297	0.478732	0.748
Uganda	Kween	0.461388	0.301843	0.628673
Uganda	Amuru	0.716974	0.568003	0.83767
Uganda	Kitgum	0.646294	0.480679	0.789514
Uganda	Kyegegwa	0.618586	0.467817	0.754763
Uganda	Serere	0.427937	0.285226	0.583145
Uganda	Kanungu	0.616146	0.459719	0.757738
Uganda	Zombo	0.651061	0.469175	0.806968
Uganda	Bukwo	0.410593	0.23755	0.603731
Uganda	Kyenjojo	0.710961	0.572073	0.827877
Uganda	Jinja	0.568579	0.417576	0.711777
Uganda	Kapchorwa	0.515764	0.377191	0.654565
Uganda	Butaleja	0.527711	0.402329	0.653537
Uganda	Amuria	0.536364	0.379053	0.6882
Uganda	Sheema	0.772196	0.639167	0.875039
Uganda	Yumbe	0.709486	0.544882	0.840718
Uganda	Kasese	0.60998	0.451913	0.752157
Uganda	Rubirizi	0.6874	0.494913	0.84123
Uganda	Adjumani	0.715034	0.54341	0.848444
Uganda	Buyende	0.442135	0.276412	0.621274
Uganda	Kisoro	0.520133	0.371119	0.666723
Uganda	Ntungamo	0.689048	0.52319	0.825068
Uganda	Mbarara	0.757233	0.608244	0.872084
Uganda	Nakapiripirit	0.40097	0.240885	0.582882
Uganda	Gulu	0.659359	0.528733	0.774424
Uganda	Bukomansimbi	0.613805	0.442149	0.76608
Uganda	Kibaale	0.611246	0.45447	0.750534
Uganda	Kikuube	0.57429	0.405558	0.732772
Uganda	Mpigi	0.659099	0.486784	0.806821
Uganda	Dokolo	0.56132	0.409059	0.707269
Uganda	Mitooma	0.696605	0.535802	0.827437
Uganda	Lwengo	0.65339	0.49969	0.786457
Uganda	Kayunga	0.57652	0.411653	0.731401
Uganda	Lyantonde	0.635192	0.450066	0.79301
Uganda	Ssembabule	0.60647	0.436851	0.759051
Uganda	Bududa	0.484484	0.369409	0.600952
Uganda	Agago	0.594411	0.416685	0.754893
Uganda	Apac	0.546635	0.358096	0.724873
Uganda	Pallisa	0.374664	0.245653	0.515698
Uganda	Lira	0.721468	0.594357	0.829462
Uganda	Kotido	0.549046	0.376918	0.714059
Uganda	Butambala	0.667614	0.480225	0.824876
Uganda	Kalungu	0.623727	0.457924	0.77057
Uganda	Katakwi	0.545049	0.368648	0.716643
Uganda	Kiruhura	0.711753	0.539474	0.848306
Uganda	Buliisa	0.585645	0.388659	0.766204
Uganda	Kamwenge	0.69749	0.542445	0.823271
Uganda	Manafwa	0.453453	0.328139	0.579007
Uganda	Kyankwanzi	0.632585	0.45875	0.784616
Uganda	Napak	0.388854	0.234453	0.562151
Uganda	Buhweju	0.784415	0.651923	0.885327
Uganda	Namutumba	0.491735	0.347732	0.637078
Uganda	Kiboga	0.578222	0.391925	0.746588
Uganda	Bugiri	0.464642	0.31927	0.613184
Uganda	Otuke	0.598029	0.424083	0.753803
Uganda	Kumi	0.500567	0.363876	0.638035
Uganda	Arua	0.546142	0.390376	0.694147
Uganda	Sironko	0.560903	0.441961	0.680552
Uganda	Nebbi	0.691187	0.542288	0.816845
Uganda	Kampala	0.570717	0.486387	0.651828
Uganda	Pader	0.638174	0.471029	0.782649
Uganda	Mbale	0.527956	0.417543	0.638205
Uganda	Kakumiro	0.644097	0.499736	0.772835
Uganda	Abim	0.512047	0.336001	0.684579
Uganda	Ngora	0.522898	0.381632	0.666202
Uganda	Mukono	0.607366	0.454367	0.748999
Uganda	Kyotera	0.680142	0.490848	0.835846
Uganda	Kabale	0.540105	0.386593	0.689288
Uganda	Amudat	0.300783	0.152127	0.487321
Uganda	Mayuge	0.484921	0.329769	0.645757
Uganda	Bushenyi	0.741532	0.587669	0.862143
Uganda	Nakaseke	0.650678	0.461808	0.810713
Uganda	Mityana	0.648137	0.467199	0.80439
Uganda	Isingiro	0.659073	0.477987	0.810598
Uganda	Ntoroko	0.529713	0.338153	0.719457
Uganda	Nwoya	0.651083	0.478079	0.797353
Uganda	Bundibugyo	0.554417	0.412714	0.688671
Uganda	Kiryandongo	0.567448	0.411933	0.712231
Uganda	Namisindwa	0.429374	0.295563	0.571891
Uganda	Oyam	0.582334	0.433177	0.719193
Uganda	Koboko	0.62421	0.443453	0.784704
Uganda	Bulambuli	0.542002	0.404338	0.679237
Uganda	Gomba	0.613101	0.41137	0.79063
Uganda	Rakai	0.660495	0.484878	0.808537
Uganda	Moyo	0.745678	0.562109	0.883602
Uganda	Kibuku	0.42489	0.290755	0.566018
Uganda	Kassanda	0.546798	0.34951	0.732183
Uganda	Hoima	0.572102	0.422638	0.713219
Uganda	Kwania	0.577417	0.411698	0.730876
Uganda	Kapelebyong	0.525033	0.34881	0.697083
Uganda	Nabilatuk	0.363524	0.2297	0.516951
Uganda	Bugweri	0.505771	0.354873	0.655918
Uganda	Rwampara	0.75602	0.61679	0.865047
Uganda	Kitagwenda	0.6883	0.527347	0.820874
Uganda	Madi Okollo	0.647426	0.461246	0.804628
Uganda	Karenga	0.589338	0.36488	0.788732
Uganda	Obongi	0.712979	0.533722	0.852399
Uganda	Kalaki	0.44289	0.299113	0.589915
Uganda	Kazo	0.684325	0.512402	0.823822
Tanzania	Songwe District Council	0.650516	0.428185	0.833473
Tanzania	Simanjiro District Council	0.632389	0.412244	0.818021
Tanzania	Shinyanga District Council	0.515129	0.363766	0.66358
Tanzania	Namtumbo District Council	0.747479	0.553953	0.887914
Tanzania	Biharamulo District Council	0.398186	0.232277	0.582339
Tanzania	Sikonge District Council	0.536779	0.339555	0.728485
Tanzania	Tanga City Council	0.778597	0.642226	0.87991
Tanzania	Babati Town Council	0.522694	0.364446	0.673816
Tanzania	Arusha District Council	0.728369	0.574959	0.850256
Tanzania	Bukoba District Council	0.663121	0.492963	0.807007
Tanzania	Chato District Council	0.470204	0.311575	0.634053
Tanzania	Ilemela Municipal Council	0.667712	0.550215	0.772117
Tanzania	Temeke Municipal Council	0.907836	0.846291	0.949725
Tanzania	Makete District Council	0.686291	0.494903	0.838343
Tanzania	Same District Council	0.66647	0.469389	0.827391
Tanzania	Longido District Council	0.659522	0.430822	0.843864
Tanzania	Ngara District Council	0.556532	0.36983	0.733908
Tanzania	Mpimbwe District Council	0.526173	0.378279	0.669894
Tanzania	Siha District Council	0.737437	0.584939	0.858427
Tanzania	Muleba District Council	0.603311	0.426528	0.763103
Tanzania	Ulanga District Council	0.730361	0.545588	0.871824
Tanzania	Mbeya District Council	0.731096	0.582001	0.849849
Tanzania	Busokelo District Council	0.719384	0.535078	0.861238
Tanzania	Iringa Municipal Council	0.67809	0.523621	0.80844
Tanzania	Msalala District Council	0.520815	0.367974	0.670369
Tanzania	Meatu District Council	0.472693	0.312109	0.636665
Tanzania	Kondoa District Council	0.584965	0.372938	0.77519
Tanzania	Njombe Town Council	0.672932	0.498371	0.817646
Tanzania	Mpanda Municipal Council	0.56278	0.449412	0.671706
Tanzania	Urambo District Council	0.39639	0.229492	0.585026
Tanzania	Liwale District Council	0.718761	0.49787	0.880508
Tanzania	Malinyi District Council	0.666648	0.462157	0.833428
Tanzania	Mlele District Council	0.473084	0.290644	0.660827
Tanzania	Kishapu District Council	0.593167	0.434742	0.740846
Tanzania	Ludewa District Council	0.651677	0.458072	0.813758
Tanzania	Bagamoyo District Council	0.746581	0.620367	0.84653
Tanzania	Kisarawe District Council	0.815785	0.686517	0.909584
Tanzania	Meru District Council	0.72048	0.565406	0.844505
Tanzania	Mbulu District Council	0.588351	0.430974	0.733651
Tanzania	Mafia District Council	0.690895	0.47386	0.859244
Tanzania	Newala District Council	0.754642	0.620783	0.860455
Tanzania	Ngorongoro District Council	0.594688	0.375279	0.790133
Tanzania	Maswa District Council	0.512565	0.364279	0.659714
Tanzania	Mtwara Municipal Council	0.745898	0.594317	0.861621
Tanzania	Kigoma District Council	0.581159	0.431935	0.72223
Tanzania	Dodoma Municipal Council	0.703392	0.525409	0.844361
Tanzania	Rungwe District Council	0.748444	0.590275	0.870783
Tanzania	Uyui District Council	0.438235	0.260251	0.629158
Tanzania	Kongwa District Council	0.532508	0.344044	0.712137
Tanzania	Nanyumbu District Council	0.786424	0.6243	0.901449
Tanzania	Chalinze District Council	0.686922	0.570796	0.785731
Tanzania	Kakonko District Council	0.345244	0.190341	0.528815
Tanzania	Igunga District Council	0.438681	0.268697	0.620486
Tanzania	Karatu District Council	0.603677	0.406747	0.778843
Tanzania	Monduli District Council	0.643427	0.432695	0.81926
Tanzania	Muheza District Council	0.699274	0.532823	0.834129
Tanzania	Newala Town Council	0.764438	0.6182	0.876594
Tanzania	Njombe District Council	0.639357	0.439831	0.807415
Tanzania	Ileje District Council	0.716077	0.552099	0.847359
Tanzania	Bahi District Council	0.595999	0.388842	0.780222
Tanzania	Bunda District Council	0.577875	0.402428	0.739412
Tanzania	Mpanda District Council	0.462419	0.289935	0.646747
Tanzania	Makambako Town Council	0.695411	0.520476	0.834902
Tanzania	Uvinza District Council	0.46179	0.30804	0.626075
Tanzania	Hai District Council	0.746423	0.61038	0.854959
Tanzania	Pangani District Council	0.619195	0.470102	0.751417
Tanzania	Sengerema District Council	0.553184	0.412478	0.687261
Tanzania	Mtama District Council	0.721061	0.56134	0.847347
Tanzania	Shinyanga Municipal Council	0.693626	0.559186	0.809538
Tanzania	Misungwi District Council	0.510474	0.354257	0.665101
Tanzania	Kibondo District Council	0.37549	0.221593	0.552036
Tanzania	Kilolo District Council	0.553263	0.361817	0.730862
Tanzania	Iramba District Council	0.497597	0.325077	0.670468
Tanzania	Nachingwea District Council	0.744608	0.598043	0.857505
Tanzania	Rorya District Council	0.657862	0.513993	0.782177
Tanzania	Nzega District Council	0.452426	0.290001	0.62305
Tanzania	Ikungi District Council	0.547337	0.357563	0.727614
Tanzania	Bukombe District Council	0.384186	0.239312	0.548513
Tanzania	Mvomero District Council	0.653822	0.467659	0.810217
Tanzania	Nanyamba Town Council	0.656085	0.48952	0.797796
Tanzania	Mufindi District Council	0.638548	0.44656	0.803383
Tanzania	Magu District Council	0.492225	0.336399	0.647277
Tanzania	Kilombero District Council	0.600993	0.395035	0.782306
Tanzania	Morogoro District Council	0.727958	0.548576	0.86528
Tanzania	Tarime District Council	0.67454	0.528807	0.79882
Tanzania	Chunya District Council	0.648385	0.427146	0.830892
Tanzania	Musoma District Council	0.619706	0.449516	0.773734
Tanzania	Karagwe District Council	0.598279	0.413321	0.764523
Tanzania	Bariadi District Council	0.476872	0.339142	0.618991
Tanzania	Kasulu Town Council	0.435113	0.302793	0.575157
Tanzania	Korogwe Town Council	0.67711	0.520123	0.807125
Tanzania	Kilwa District Council	0.725001	0.536903	0.869342
Tanzania	Tabora Municipal Council	0.555042	0.368934	0.727989
Tanzania	Singida Municipal Council	0.643827	0.474242	0.792258
Tanzania	Kahama Town Council	0.605172	0.466225	0.734016
Tanzania	Ushetu District Council	0.456384	0.302592	0.618323
Tanzania	Masasi Town Council	0.773164	0.646563	0.870533
Tanzania	Singida District Council	0.543681	0.369991	0.707258
Tanzania	Handeni District Council	0.609131	0.395769	0.79404
Tanzania	Mkalama District Council	0.58819	0.418198	0.745238
Tanzania	Ilala Municipal Council	0.910428	0.84943	0.951777
Tanzania	Nyasa District Council	0.638696	0.449706	0.799867
Tanzania	Ubungo Municipal Council	0.926756	0.87173	0.962936
Tanzania	Kasulu District Council	0.366546	0.21731	0.537362
Tanzania	Mbozi District Council	0.642261	0.483381	0.77899
Tanzania	Gairo District Council	0.566514	0.40497	0.718319
Tanzania	Moshi Municipal Council	0.79802	0.675687	0.889822
Tanzania	Bariadi Town Council	0.44775	0.315714	0.585215
Tanzania	Mbinga District Council	0.606978	0.427001	0.766436
Tanzania	Kaliua District Council	0.356281	0.193285	0.549339
Tanzania	Buhigwe District Council	0.461031	0.317679	0.611313
Tanzania	Busega District Council	0.535843	0.38719	0.680448
Tanzania	Songea Municipal Council	0.765424	0.626267	0.871761
Tanzania	Wanging'ombe District Council	0.671719	0.490952	0.820705
Tanzania	Tunduma Town Council	0.742627	0.60311	0.852463
Tanzania	Arusha City Council	0.786039	0.651283	0.88599
Tanzania	Kilindi District Council	0.493027	0.293766	0.691428
Tanzania	Buchosa District Council	0.537988	0.376986	0.69466
Tanzania	Kwimba District Council	0.506217	0.359631	0.651669
Tanzania	Morogoro Municipal Council	0.777998	0.636212	0.882328
Tanzania	Iringa District Council	0.592794	0.392252	0.771648
Tanzania	Mbarali District Council	0.741615	0.56855	0.874382
Tanzania	Kyela District Council	0.734275	0.55179	0.87276
Tanzania	Kibaha District Council	0.817812	0.696041	0.907952
Tanzania	Tunduru District Council	0.741156	0.546013	0.883843
Tanzania	Tarime Town Council	0.735713	0.616444	0.833978
Tanzania	Nkasi District Council	0.609163	0.41826	0.777866
Tanzania	Songea District Council	0.660638	0.47993	0.810492
Tanzania	Geita Town council	0.59274	0.453266	0.72252
Tanzania	Kinondoni Municipal Council	0.917772	0.855071	0.958911
Tanzania	Rombo District Council	0.659561	0.472494	0.813964
Tanzania	Mbinga Town Council	0.648406	0.478482	0.794592
Tanzania	Madaba District Council	0.68583	0.467025	0.855823
Tanzania	Kiteto District Council	0.544723	0.320264	0.755361
Tanzania	Chamwino District Council	0.62029	0.413985	0.800706
Tanzania	Serengeti District Council	0.60105	0.428172	0.75668
Tanzania	Masasi District Council	0.753241	0.60506	0.866501
Tanzania	Sumbawanga Municipal Council	0.658593	0.492088	0.798117
Tanzania	Missenyi District Council	0.655127	0.475279	0.807047
Tanzania	Ruangwa District Council	0.759937	0.616984	0.870671
Tanzania	Kyerwa District Council	0.59132	0.38522	0.775952
Tanzania	Mbeya City Council	0.820416	0.709846	0.90197
Tanzania	Mkinga District Council	0.68321	0.496777	0.83298
Tanzania	Mwanga District Council	0.694613	0.490565	0.854537
Tanzania	Kondoa Town Council	0.584965	0.372938	0.77519
Tanzania	Ukerewe District Council	0.535228	0.368704	0.693845
Tanzania	Handeni Town Council	0.557732	0.333825	0.762494
Tanzania	Geita District Council	0.493697	0.362894	0.625235
Tanzania	Musoma Municipal Council	0.702122	0.547993	0.827822
Tanzania	Nyamagana Municipal Council	0.676671	0.565459	0.774789
Tanzania	Mkuranga District Council	0.760109	0.617098	0.870069
Tanzania	Korogwe District Council	0.66136	0.479814	0.811993
Tanzania	Itilima District Council	0.395855	0.270052	0.531765
Tanzania	Bukoba Municipal Council	0.777158	0.644953	0.87817
Tanzania	Moshi District Council	0.699961	0.542296	0.828241
Tanzania	Bunda Town Council	0.608786	0.468243	0.736026
Tanzania	Hanang District Council	0.595428	0.417371	0.757661
Tanzania	Mafinga Town Council	0.662508	0.457438	0.830641
Tanzania	Kilosa District Council	0.63957	0.443801	0.804543
Tanzania	Butiama District Council	0.660884	0.512369	0.790393
Tanzania	Momba District Council	0.660203	0.457515	0.82813
Tanzania	Lushoto District Council	0.731587	0.563956	0.863515
Tanzania	Mbulu Town Council	0.560025	0.373973	0.733166
Tanzania	Tandahimba District Council	0.70119	0.548243	0.826284
Tanzania	Mpwapwa District Council	0.587608	0.387291	0.767412
Tanzania	Kigoma Municipal Council	0.707021	0.577361	0.817039
Tanzania	Babati District Council	0.553825	0.376443	0.720263
Tanzania	Manyoni District Council	0.580066	0.371184	0.770121
Tanzania	Nzega Town Council	0.566617	0.426043	0.701742
Tanzania	Itigi District Council	0.500967	0.298115	0.702044
Tanzania	Bumbuli District Council	0.690391	0.50285	0.840497
Tanzania	Kibaha Town Council	0.867173	0.779103	0.931478
Tanzania	Kalambo District Council	0.690061	0.498992	0.843566
Tanzania	Chemba District Council	0.588716	0.365027	0.788712
Tanzania	Mbogwe District Council	0.466434	0.322771	0.614602
Tanzania	Nyang'hwale District Council	0.498909	0.351953	0.643364
Tanzania	Sumbawanga District Council	0.644719	0.448284	0.811556
Tanzania	Nsimbo District Council	0.50958	0.343399	0.676042
Tanzania	Kibiti District Council	0.695192	0.50603	0.843076
Tanzania	Ifakara Town Council	0.671475	0.4825	0.824534
Tanzania	Lindi Municipal Council	0.743783	0.58707	0.866902
Tanzania	Mtwara District Council	0.670496	0.488136	0.819389
Tanzania	Kigamboni Municipal Council	0.874702	0.785342	0.936374
Tanzania	Kibiti District Council	0.644825	0.451766	0.804797

## Sheet: Non_poor
Country	District/County	Mean	LCI	UCL
Kenya	Baringo	0.59502	0.491704	0.698135
Kenya	Bomet	0.770556	0.676844	0.841293
Kenya	Bungoma	0.75842	0.681637	0.82855
Kenya	Busia	0.728816	0.650625	0.80435
Kenya	Elgeyo-Marakwet	0.532158	0.407707	0.656706
Kenya	Embu	0.650038	0.554373	0.732634
Kenya	Garissa	0.605497	0.495638	0.714762
Kenya	Homa Bay	0.726127	0.647278	0.809748
Kenya	Isiolo	0.608283	0.495806	0.710472
Kenya	Kajiado	0.629898	0.526985	0.727331
Kenya	Kakamega	0.759001	0.677914	0.831885
Kenya	Kericho	0.776294	0.688095	0.848923
Kenya	Kiambu	0.595492	0.503101	0.686837
Kenya	Kilifi	0.631588	0.531399	0.727332
Kenya	Kirinyaga	0.639906	0.554442	0.727632
Kenya	Kisii	0.736315	0.654298	0.813733
Kenya	Kisumu	0.785233	0.700752	0.853363
Kenya	Kitui	0.66405	0.558009	0.755294
Kenya	Kwale	0.641923	0.542496	0.734064
Kenya	Laikipia	0.642029	0.54067	0.737491
Kenya	Lamu	0.681725	0.575861	0.771076
Kenya	Machakos	0.62234	0.517956	0.715432
Kenya	Makueni	0.675598	0.576343	0.769236
Kenya	Mandera	0.615549	0.496333	0.721324
Kenya	Marsabit	0.611721	0.494519	0.715471
Kenya	Meru	0.619679	0.483839	0.701701
Kenya	Migori	0.639292	0.543632	0.729203
Kenya	Mombasa	0.705715	0.630613	0.781515
Kenya	Murang'a	0.545156	0.442045	0.648791
Kenya	Nairobi	0.605948	0.52152	0.697438
Kenya	Nakuru	0.64661	0.548542	0.738093
Kenya	Nandi	0.725757	0.642948	0.809591
Kenya	Narok	0.698553	0.597253	0.780445
Kenya	Nyamira	0.754471	0.675508	0.82701
Kenya	Nyandarua	0.617621	0.520911	0.71317
Kenya	Nyeri	0.672106	0.586008	0.759991
Kenya	Samburu	0.667052	0.557773	0.758373
Kenya	Siaya	0.786738	0.700851	0.856005
Kenya	Taita Taveta	0.611814	0.508332	0.713452
Kenya	Tana River	0.625462	0.517753	0.727612
Kenya	Tharaka-Nithi	0.687226	0.581546	0.763629
Kenya	Trans Nzoia	0.610208	0.510947	0.705788
Kenya	Turkana	0.648758	0.538472	0.750643
Kenya	Uasin Gishu	0.572677	0.469991	0.687491
Kenya	Vihiga	0.770619	0.643707	0.868333
Kenya	Wajir	0.591833	0.474634	0.697314
Kenya	West Pokot	0.577309	0.461143	0.681856
Uganda	Masaka	0.606218	0.405756	0.784942
Uganda	Butebo	0.487185	0.326414	0.64192
Uganda	Alebtong	0.615702	0.421497	0.78645
Uganda	Bukedea	0.527565	0.343459	0.698309
Uganda	Busia	0.512884	0.33844	0.688505
Uganda	Moroto	0.526788	0.306258	0.743801
Uganda	Kabarole	0.662896	0.497712	0.804592
Uganda	Masindi	0.625459	0.45529	0.777644
Uganda	Kamuli	0.604589	0.43412	0.760102
Uganda	Budaka	0.520726	0.355033	0.679855
Uganda	Maracha	0.54443	0.355341	0.72257
Uganda	Tororo	0.518365	0.351591	0.682702
Uganda	Kagadi	0.61037	0.437329	0.764451
Uganda	Kalangala	0.423352	0.187539	0.703273
Uganda	Buikwe	0.559315	0.383451	0.725619
Uganda	Luwero	0.620734	0.448152	0.773154
Uganda	Kole	0.643082	0.461799	0.801063
Uganda	Amolatar	0.51914	0.306127	0.734132
Uganda	Lamwo	0.608771	0.397508	0.800074
Uganda	Ibanda	0.658746	0.486848	0.803572
Uganda	Wakiso	0.588962	0.460897	0.706617
Uganda	Kaabong	0.539196	0.317946	0.756531
Uganda	Bunyangabu	0.663144	0.507271	0.797366
Uganda	Iganga	0.536512	0.358608	0.706236
Uganda	Nakasongola	0.568181	0.361441	0.761742
Uganda	Kaberamaido	0.563578	0.361423	0.748637
Uganda	Namayingo	0.507243	0.316381	0.705468
Uganda	Rukungiri	0.679995	0.517759	0.814689
Uganda	Mubende	0.543933	0.360594	0.710294
Uganda	Buvuma	0.39846	0.183126	0.663841
Uganda	Pakwach	0.633287	0.439624	0.807265
Uganda	Rubanda	0.665775	0.510637	0.800994
Uganda	Luuka	0.581078	0.403041	0.745235
Uganda	Soroti	0.55539	0.379515	0.720666
Uganda	Kaliro	0.520171	0.339648	0.69863
Uganda	Omoro	0.643758	0.457263	0.805082
Uganda	Rukiga	0.675671	0.520427	0.810091
Uganda	Kween	0.620894	0.440592	0.784628
Uganda	Amuru	0.638243	0.438312	0.813056
Uganda	Kitgum	0.634108	0.441858	0.805424
Uganda	Kyegegwa	0.629263	0.461466	0.77804
Uganda	Serere	0.485875	0.288627	0.686856
Uganda	Kanungu	0.663189	0.487688	0.811341
Uganda	Zombo	0.6069	0.405094	0.789756
Uganda	Bukwo	0.567238	0.36057	0.764086
Uganda	Kyenjojo	0.704161	0.540971	0.841213
Uganda	Jinja	0.591271	0.428273	0.743466
Uganda	Kapchorwa	0.644599	0.483406	0.790795
Uganda	Butaleja	0.558427	0.402657	0.709502
Uganda	Amuria	0.572897	0.376278	0.749873
Uganda	Sheema	0.724063	0.567871	0.851338
Uganda	Yumbe	0.620253	0.418209	0.799498
Uganda	Kasese	0.626254	0.45474	0.776271
Uganda	Rubirizi	0.665673	0.473281	0.826082
Uganda	Adjumani	0.605847	0.411182	0.78294
Uganda	Buyende	0.527781	0.328278	0.730793
Uganda	Kisoro	0.628505	0.449003	0.785192
Uganda	Ntungamo	0.6863	0.507889	0.832586
Uganda	Mbarara	0.702685	0.534846	0.842792
Uganda	Nakapiripirit	0.591589	0.376469	0.784913
Uganda	Gulu	0.668193	0.497839	0.814381
Uganda	Bukomansimbi	0.618357	0.439083	0.774856
Uganda	Kibaale	0.62574	0.447037	0.779936
Uganda	Kikuube	0.621757	0.439556	0.784002
Uganda	Mpigi	0.659276	0.486299	0.812494
Uganda	Dokolo	0.59529	0.398816	0.77518
Uganda	Mitooma	0.678797	0.504217	0.820684
Uganda	Lwengo	0.654554	0.488626	0.799077
Uganda	Kayunga	0.619748	0.438984	0.784838
Uganda	Lyantonde	0.642793	0.455425	0.80292
Uganda	Ssembabule	0.626159	0.451329	0.77887
Uganda	Bududa	0.577374	0.432309	0.71354
Uganda	Agago	0.605744	0.406131	0.785496
Uganda	Apac	0.563917	0.352337	0.753992
Uganda	Pallisa	0.446397	0.266791	0.633369
Uganda	Lira	0.685378	0.522416	0.827319
Uganda	Kotido	0.576661	0.358557	0.773829
Uganda	Butambala	0.660898	0.475609	0.822479
Uganda	Kalungu	0.623987	0.452576	0.775616
Uganda	Katakwi	0.577295	0.367347	0.767722
Uganda	Kiruhura	0.666787	0.482646	0.820977
Uganda	Buliisa	0.566812	0.358073	0.770029
Uganda	Kamwenge	0.677758	0.504178	0.824455
Uganda	Manafwa	0.486496	0.316299	0.647014
Uganda	Kyankwanzi	0.631572	0.448337	0.793279
Uganda	Napak	0.566971	0.34802	0.765706
Uganda	Buhweju	0.73631	0.585773	0.85958
Uganda	Namutumba	0.519286	0.346454	0.687671
Uganda	Kiboga	0.59006	0.402006	0.757693
Uganda	Bugiri	0.495449	0.320589	0.665657
Uganda	Otuke	0.599376	0.394337	0.781908
Uganda	Kumi	0.497518	0.318468	0.671413
Uganda	Arua	0.566134	0.374187	0.741499
Uganda	Sironko	0.6649	0.52425	0.7957
Uganda	Nebbi	0.624871	0.440777	0.792305
Uganda	Kampala	0.56814	0.475073	0.657496
Uganda	Pader	0.60883	0.408195	0.787866
Uganda	Mbale	0.576629	0.43979	0.706139
Uganda	Kakumiro	0.656528	0.491565	0.801299
Uganda	Abim	0.565647	0.360096	0.751261
Uganda	Ngora	0.481989	0.291237	0.677852
Uganda	Mukono	0.618299	0.457034	0.766856
Uganda	Kyotera	0.6781	0.4954	0.833722
Uganda	Kabale	0.597452	0.421465	0.755377
Uganda	Amudat	0.538826	0.317799	0.760142
Uganda	Mayuge	0.501272	0.317299	0.685566
Uganda	Bushenyi	0.708675	0.548335	0.841822
Uganda	Nakaseke	0.635562	0.448339	0.799815
Uganda	Mityana	0.653971	0.469456	0.816434
Uganda	Isingiro	0.641442	0.448627	0.803847
Uganda	Ntoroko	0.565769	0.358468	0.765428
Uganda	Nwoya	0.615123	0.413587	0.795427
Uganda	Bundibugyo	0.553292	0.386137	0.706804
Uganda	Kiryandongo	0.539827	0.351105	0.712905
Uganda	Namisindwa	0.481031	0.305757	0.654915
Uganda	Oyam	0.57308	0.372246	0.750682
Uganda	Koboko	0.555648	0.343493	0.759931
Uganda	Bulambuli	0.658661	0.493131	0.808207
Uganda	Gomba	0.631348	0.434743	0.803079
Uganda	Rakai	0.659436	0.47605	0.816773
Uganda	Moyo	0.596454	0.390488	0.787156
Uganda	Kibuku	0.491652	0.319231	0.663568
Uganda	Kassanda	0.590898	0.390147	0.769246
Uganda	Hoima	0.591353	0.423382	0.747001
Uganda	Kwania	0.606441	0.404323	0.784304
Uganda	Kapelebyong	0.576481	0.364437	0.765692
Uganda	Nabilatuk	0.582656	0.364877	0.778371
Uganda	Bugweri	0.503617	0.321838	0.679341
Uganda	Rwampara	0.711595	0.545655	0.847403
Uganda	Kitagwenda	0.635543	0.45189	0.794952
Uganda	Madi Okollo	0.614507	0.409522	0.795782
Uganda	Karenga	0.58273	0.367393	0.779743
Uganda	Obongi	0.603088	0.395732	0.790882
Uganda	Kalaki	0.562349	0.362214	0.746262
Uganda	Kazo	0.643665	0.458339	0.800689
Tanzania	Songwe District Council	0.665992	0.483411	0.821779
Tanzania	Simanjiro District Council	0.666796	0.485533	0.818511
Tanzania	Shinyanga District Council	0.648103	0.504887	0.778483
Tanzania	Namtumbo District Council	0.731465	0.558928	0.86531
Tanzania	Biharamulo District Council	0.513104	0.339291	0.67809
Tanzania	Sikonge District Council	0.551507	0.363701	0.728733
Tanzania	Tanga City Council	0.733268	0.594784	0.852633
Tanzania	Babati Town Council	0.59028	0.419589	0.734563
Tanzania	Arusha District Council	0.726225	0.592436	0.835973
Tanzania	Bukoba District Council	0.70605	0.559923	0.830655
Tanzania	Chato District Council	0.534305	0.384245	0.674987
Tanzania	Ilemela Municipal Council	0.668588	0.560561	0.764092
Tanzania	Temeke Municipal Council	0.895828	0.834877	0.939086
Tanzania	Makete District Council	0.693107	0.52876	0.82804
Tanzania	Same District Council	0.669231	0.499999	0.810763
Tanzania	Longido District Council	0.679884	0.490057	0.834375
Tanzania	Ngara District Council	0.631875	0.457173	0.792094
Tanzania	Mpimbwe District Council	0.557474	0.412291	0.693315
Tanzania	Siha District Council	0.736401	0.607651	0.845852
Tanzania	Muleba District Council	0.667116	0.509545	0.805557
Tanzania	Ulanga District Council	0.737783	0.575152	0.86742
Tanzania	Mbeya District Council	0.711286	0.577154	0.826439
Tanzania	Busokelo District Council	0.701049	0.540432	0.835911
Tanzania	Iringa Municipal Council	0.727787	0.590547	0.836721
Tanzania	Msalala District Council	0.592573	0.443043	0.728069
Tanzania	Meatu District Council	0.611251	0.423442	0.775968
Tanzania	Kondoa District Council	0.63489	0.441105	0.79957
Tanzania	Njombe Town Council	0.706588	0.558382	0.829073
Tanzania	Mpanda Municipal Council	0.574003	0.466014	0.677286
Tanzania	Urambo District Council	0.475923	0.289024	0.665148
Tanzania	Liwale District Council	0.737065	0.552651	0.876457
Tanzania	Malinyi District Council	0.715045	0.543533	0.854732
Tanzania	Mlele District Council	0.535021	0.357643	0.707315
Tanzania	Kishapu District Council	0.680662	0.530299	0.8125
Tanzania	Ludewa District Council	0.687541	0.520777	0.827023
Tanzania	Bagamoyo District Council	0.747656	0.641753	0.835476
Tanzania	Kisarawe District Council	0.800144	0.682703	0.893449
Tanzania	Meru District Council	0.724172	0.593452	0.833338
Tanzania	Mbulu District Council	0.614956	0.451578	0.758688
Tanzania	Mafia District Council	0.700814	0.514974	0.848454
Tanzania	Newala District Council	0.789731	0.670852	0.886252
Tanzania	Ngorongoro District Council	0.632454	0.43997	0.798953
Tanzania	Maswa District Council	0.611637	0.450569	0.753389
Tanzania	Mtwara Municipal Council	0.764752	0.620358	0.870708
Tanzania	Kigoma District Council	0.569141	0.4339	0.704813
Tanzania	Dodoma Municipal Council	0.745389	0.590756	0.863992
Tanzania	Rungwe District Council	0.708162	0.557953	0.836619
Tanzania	Uyui District Council	0.506775	0.314601	0.693295
Tanzania	Kongwa District Council	0.674609	0.504218	0.815679
Tanzania	Nanyumbu District Council	0.777386	0.625226	0.8908
Tanzania	Chalinze District Council	0.692619	0.592254	0.77885
Tanzania	Kakonko District Council	0.465169	0.294896	0.63583
Tanzania	Igunga District Council	0.571488	0.374911	0.748202
Tanzania	Karatu District Council	0.6247	0.45016	0.77635
Tanzania	Monduli District Council	0.654046	0.47494	0.803906
Tanzania	Muheza District Council	0.67457	0.517221	0.81371
Tanzania	Newala Town Council	0.778614	0.63931	0.886078
Tanzania	Njombe District Council	0.687914	0.520327	0.825944
Tanzania	Ileje District Council	0.679562	0.521237	0.814517
Tanzania	Bahi District Council	0.668118	0.483932	0.822481
Tanzania	Bunda District Council	0.611321	0.449611	0.754732
Tanzania	Mpanda District Council	0.51097	0.346952	0.676911
Tanzania	Makambako Town Council	0.727689	0.574984	0.851078
Tanzania	Uvinza District Council	0.513706	0.364822	0.661214
Tanzania	Hai District Council	0.746578	0.629018	0.845441
Tanzania	Pangani District Council	0.618965	0.485901	0.741176
Tanzania	Sengerema District Council	0.594805	0.466804	0.714505
Tanzania	Mtama District Council	0.763381	0.628885	0.870352
Tanzania	Shinyanga Municipal Council	0.765756	0.649892	0.865009
Tanzania	Misungwi District Council	0.576069	0.424298	0.713208
Tanzania	Kibondo District Council	0.444906	0.283247	0.612263
Tanzania	Kilolo District Council	0.650963	0.480671	0.790959
Tanzania	Iramba District Council	0.599634	0.412949	0.766495
Tanzania	Nachingwea District Council	0.743703	0.595106	0.855628
Tanzania	Rorya District Council	0.659444	0.519242	0.779607
Tanzania	Nzega District Council	0.564554	0.395793	0.721854
Tanzania	Ikungi District Council	0.640455	0.458384	0.800252
Tanzania	Bukombe District Council	0.468415	0.31395	0.622877
Tanzania	Mvomero District Council	0.707833	0.54273	0.840126
Tanzania	Nanyamba Town Council	0.706844	0.542605	0.835294
Tanzania	Mufindi District Council	0.681463	0.513552	0.822497
Tanzania	Magu District Council	0.554001	0.402263	0.688417
Tanzania	Kilombero District Council	0.683522	0.505962	0.829112
Tanzania	Morogoro District Council	0.72974	0.570137	0.854782
Tanzania	Tarime District Council	0.70098	0.563756	0.82014
Tanzania	Chunya District Council	0.671126	0.485783	0.827908
Tanzania	Musoma District Council	0.625911	0.472027	0.769206
Tanzania	Karagwe District Council	0.670094	0.500822	0.813111
Tanzania	Bariadi District Council	0.600768	0.447443	0.745398
Tanzania	Kasulu Town Council	0.453852	0.324116	0.585739
Tanzania	Korogwe Town Council	0.691592	0.542287	0.814294
Tanzania	Kilwa District Council	0.691704	0.500924	0.843531
Tanzania	Tabora Municipal Council	0.58091	0.40785	0.734637
Tanzania	Singida Municipal Council	0.70064	0.546026	0.833209
Tanzania	Kahama Town Council	0.64115	0.503019	0.762382
Tanzania	Ushetu District Council	0.521634	0.368529	0.673545
Tanzania	Masasi Town Council	0.776627	0.647385	0.873759
Tanzania	Singida District Council	0.636129	0.472161	0.778339
Tanzania	Handeni District Council	0.6555	0.473976	0.808655
Tanzania	Mkalama District Council	0.6418	0.476853	0.788478
Tanzania	Ilala Municipal Council	0.896575	0.835631	0.940191
Tanzania	Nyasa District Council	0.678951	0.502386	0.824134
Tanzania	Ubungo Municipal Council	0.910339	0.854257	0.950725
Tanzania	Kasulu District Council	0.414874	0.260618	0.573442
Tanzania	Mbozi District Council	0.655588	0.510839	0.778315
Tanzania	Gairo District Council	0.700285	0.55052	0.825023
Tanzania	Moshi Municipal Council	0.790791	0.681741	0.876686
Tanzania	Bariadi Town Council	0.595355	0.438156	0.737945
Tanzania	Mbinga District Council	0.663429	0.497842	0.801366
Tanzania	Kaliua District Council	0.478254	0.296087	0.663852
Tanzania	Buhigwe District Council	0.48494	0.345577	0.629636
Tanzania	Busega District Council	0.586464	0.444842	0.714161
Tanzania	Songea Municipal Council	0.757097	0.627826	0.858694
Tanzania	Wanging'ombe District Council	0.702152	0.547828	0.832031
Tanzania	Tunduma Town Council	0.73532	0.606687	0.839367
Tanzania	Arusha City Council	0.774231	0.652527	0.868415
Tanzania	Kilindi District Council	0.6324	0.446614	0.790395
Tanzania	Buchosa District Council	0.581255	0.432511	0.723357
Tanzania	Kwimba District Council	0.577454	0.422585	0.714885
Tanzania	Morogoro Municipal Council	0.781925	0.649706	0.878378
Tanzania	Iringa District Council	0.660313	0.48851	0.8035
Tanzania	Mbarali District Council	0.71877	0.558945	0.851093
Tanzania	Kyela District Council	0.716243	0.555154	0.849819
Tanzania	Kibaha District Council	0.796478	0.682872	0.890624
Tanzania	Tunduru District Council	0.755175	0.573361	0.891323
Tanzania	Tarime Town Council	0.73442	0.616934	0.835023
Tanzania	Nkasi District Council	0.614523	0.448273	0.764921
Tanzania	Songea District Council	0.689716	0.530624	0.819867
Tanzania	Geita Town council	0.626431	0.501186	0.744422
Tanzania	Kinondoni Municipal Council	0.903123	0.841997	0.946861
Tanzania	Rombo District Council	0.705147	0.548738	0.833473
Tanzania	Mbinga Town Council	0.69177	0.535125	0.822781
Tanzania	Madaba District Council	0.699199	0.519238	0.843768
Tanzania	Kiteto District Council	0.648615	0.455274	0.811029
Tanzania	Chamwino District Council	0.691275	0.518221	0.835662
Tanzania	Serengeti District Council	0.654162	0.493161	0.79092
Tanzania	Masasi District Council	0.769019	0.630807	0.874625
Tanzania	Sumbawanga Municipal Council	0.683222	0.533536	0.806714
Tanzania	Missenyi District Council	0.701632	0.544764	0.832228
Tanzania	Ruangwa District Council	0.760799	0.625735	0.866945
Tanzania	Kyerwa District Council	0.659582	0.471155	0.818677
Tanzania	Mbeya City Council	0.790988	0.682729	0.878138
Tanzania	Mkinga District Council	0.659536	0.493552	0.809494
Tanzania	Mwanga District Council	0.706974	0.541135	0.843318
Tanzania	Kondoa Town Council	0.63489	0.441105	0.79957
Tanzania	Ukerewe District Council	0.575085	0.410957	0.720359
Tanzania	Handeni Town Council	0.645169	0.45436	0.803999
Tanzania	Geita District Council	0.554666	0.424662	0.679893
Tanzania	Musoma Municipal Council	0.690041	0.552783	0.805708
Tanzania	Nyamagana Municipal Council	0.677305	0.573322	0.768156
Tanzania	Mkuranga District Council	0.766331	0.635155	0.870483
Tanzania	Korogwe District Council	0.661877	0.496973	0.802111
Tanzania	Itilima District Council	0.5576	0.378904	0.720832
Tanzania	Bukoba Municipal Council	0.77164	0.65014	0.867813
Tanzania	Moshi District Council	0.72068	0.586339	0.830906
Tanzania	Bunda Town Council	0.642481	0.514379	0.756644
Tanzania	Hanang District Council	0.63584	0.464712	0.784932
Tanzania	Mafinga Town Council	0.696011	0.522915	0.836097
Tanzania	Kilosa District Council	0.714392	0.54949	0.845657
Tanzania	Butiama District Council	0.64522	0.508096	0.76587
Tanzania	Momba District Council	0.670299	0.494275	0.821495
Tanzania	Lushoto District Council	0.677223	0.508696	0.819699
Tanzania	Mbulu Town Council	0.600062	0.424048	0.753852
Tanzania	Tandahimba District Council	0.752989	0.609832	0.865141
Tanzania	Mpwapwa District Council	0.696099	0.526426	0.836023
Tanzania	Kigoma Municipal Council	0.664921	0.539333	0.780414
Tanzania	Babati District Council	0.598706	0.426161	0.748919
Tanzania	Manyoni District Council	0.650475	0.463238	0.809883
Tanzania	Nzega Town Council	0.638741	0.501742	0.762034
Tanzania	Itigi District Council	0.605125	0.398333	0.787512
Tanzania	Bumbuli District Council	0.667913	0.497843	0.812106
Tanzania	Kibaha Town Council	0.84334	0.760851	0.913499
Tanzania	Kalambo District Council	0.699746	0.528245	0.845157
Tanzania	Chemba District Council	0.649812	0.455601	0.815061
Tanzania	Mbogwe District Council	0.517251	0.367645	0.660095
Tanzania	Nyang'hwale District Council	0.590951	0.450787	0.723175
Tanzania	Sumbawanga District Council	0.654681	0.477906	0.808463
Tanzania	Nsimbo District Council	0.541015	0.39612	0.687116
Tanzania	Kibiti District Council	0.671378	0.488069	0.819645
Tanzania	Ifakara Town Council	0.720159	0.554085	0.849209
Tanzania	Lindi Municipal Council	0.769419	0.630952	0.879042
Tanzania	Mtwara District Council	0.712925	0.548062	0.840531
Tanzania	Kigamboni Municipal Council	0.867719	0.786904	0.926574
Tanzania	Kibiti District Council	0.668932	0.488882	0.814587

## Sheet: Poor
Country	District/County	Mean	LCI	UCL
Kenya	Baringo	0.539176	0.349008	0.726738
Kenya	Bomet	0.637301	0.462977	0.788521
Kenya	Bungoma	0.596643	0.444186	0.730893
Kenya	Busia	0.654831	0.511019	0.787574
Kenya	Elgeyo-Marakwet	0.489393	0.309509	0.669331
Kenya	Embu	0.568601	0.369215	0.744884
Kenya	Garissa	0.450091	0.253353	0.655607
Kenya	Homa Bay	0.616532	0.452967	0.760314
Kenya	Isiolo	0.518931	0.313373	0.716771
Kenya	Kajiado	0.592606	0.379557	0.777997
Kenya	Kakamega	0.664535	0.514396	0.797403
Kenya	Kericho	0.675775	0.498746	0.824804
Kenya	Kiambu	0.651968	0.406421	0.838384
Kenya	Kilifi	0.644968	0.456497	0.806047
Kenya	Kirinyaga	0.573458	0.382752	0.743317
Kenya	Kisii	0.643638	0.471354	0.786888
Kenya	Kisumu	0.729317	0.545	0.861169
Kenya	Kitui	0.606735	0.413169	0.779382
Kenya	Kwale	0.636967	0.449601	0.795871
Kenya	Laikipia	0.587249	0.384652	0.776658
Kenya	Lamu	0.640256	0.437121	0.813596
Kenya	Machakos	0.643995	0.427006	0.818824
Kenya	Makueni	0.61273	0.412297	0.787425
Kenya	Mandera	0.441059	0.245446	0.644498
Kenya	Marsabit	0.454769	0.262309	0.662235
Kenya	Meru	0.551356	0.35563	0.723567
Kenya	Migori	0.62746	0.475625	0.768628
Kenya	Mombasa	0.839617	0.574388	0.959712
Kenya	Murang'a	0.542808	0.349376	0.723868
Kenya	Nairobi	0.813184	0.440738	0.973644
Kenya	Nakuru	0.629248	0.401259	0.813417
Kenya	Nandi	0.620771	0.453498	0.770253
Kenya	Narok	0.555452	0.368646	0.726956
Kenya	Nyamira	0.651288	0.493473	0.790016
Kenya	Nyandarua	0.590421	0.398012	0.775368
Kenya	Nyeri	0.615691	0.419813	0.7899
Kenya	Samburu	0.514146	0.319828	0.712925
Kenya	Siaya	0.692915	0.535145	0.822244
Kenya	Taita Taveta	0.672066	0.471772	0.841954
Kenya	Tana River	0.527955	0.331278	0.716242
Kenya	Tharaka-Nithi	0.572001	0.398088	0.727174
Kenya	Trans Nzoia	0.579215	0.399213	0.748166
Kenya	Turkana	0.47524	0.281289	0.670749
Kenya	Uasin Gishu	0.584935	0.377883	0.767697
Kenya	Vihiga	0.744322	0.602184	0.858041
Kenya	Wajir	0.402087	0.215527	0.60928
Kenya	West Pokot	0.418023	0.251463	0.589891
Uganda	Masaka	0.589196	0.337462	0.811667
Uganda	Butebo	0.435915	0.314392	0.561854
Uganda	Alebtong	0.624065	0.475496	0.758293
Uganda	Bukedea	0.44357	0.310293	0.581923
Uganda	Busia	0.419852	0.222818	0.632272
Uganda	Moroto	0.322361	0.167723	0.512147
Uganda	Kabarole	0.665945	0.498073	0.808124
Uganda	Masindi	0.69333	0.507097	0.846702
Uganda	Kamuli	0.46052	0.288206	0.638031
Uganda	Budaka	0.457321	0.321674	0.598961
Uganda	Maracha	0.536387	0.368392	0.695859
Uganda	Tororo	0.487387	0.339865	0.64155
Uganda	Kagadi	0.511532	0.346532	0.672262
Uganda	Kalangala	0.430414	0.162869	0.744096
Uganda	Buikwe	0.513642	0.287617	0.736774
Uganda	Luwero	0.557814	0.326366	0.773215
Uganda	Kole	0.650738	0.51002	0.775481
Uganda	Amolatar	0.489119	0.313431	0.671153
Uganda	Lamwo	0.690704	0.48303	0.855763
Uganda	Ibanda	0.762757	0.584627	0.895179
Uganda	Wakiso	0.608479	0.329027	0.840219
Uganda	Kaabong	0.553034	0.366697	0.734337
Uganda	Bunyangabu	0.709933	0.556372	0.837313
Uganda	Iganga	0.561011	0.389438	0.731909
Uganda	Nakasongola	0.592576	0.378128	0.788494
Uganda	Kaberamaido	0.468341	0.312082	0.628475
Uganda	Namayingo	0.402566	0.214059	0.615101
Uganda	Rukungiri	0.664631	0.475374	0.823562
Uganda	Mubende	0.531738	0.328866	0.720934
Uganda	Buvuma	0.403618	0.178313	0.679001
Uganda	Pakwach	0.684518	0.501835	0.83439
Uganda	Rubanda	0.501591	0.346447	0.655692
Uganda	Luuka	0.52158	0.349863	0.694678
Uganda	Soroti	0.570644	0.415302	0.721543
Uganda	Kaliro	0.432261	0.276476	0.598996
Uganda	Omoro	0.628519	0.480044	0.75943
Uganda	Rukiga	0.551319	0.366145	0.724614
Uganda	Kween	0.335186	0.182633	0.51585
Uganda	Amuru	0.716159	0.563479	0.84022
Uganda	Kitgum	0.622669	0.442818	0.778578
Uganda	Kyegegwa	0.606691	0.417983	0.773815
Uganda	Serere	0.433743	0.286704	0.593795
Uganda	Kanungu	0.593039	0.410003	0.761836
Uganda	Zombo	0.63938	0.450945	0.802481
Uganda	Bukwo	0.326789	0.164467	0.530145
Uganda	Kyenjojo	0.635402	0.463845	0.787277
Uganda	Jinja	0.513248	0.313443	0.709145
Uganda	Kapchorwa	0.366537	0.222358	0.527785
Uganda	Butaleja	0.494903	0.353082	0.640414
Uganda	Amuria	0.553436	0.387977	0.71139
Uganda	Sheema	0.758892	0.578639	0.893686
Uganda	Yumbe	0.717213	0.550377	0.847521
Uganda	Kasese	0.628895	0.43814	0.793169
Uganda	Rubirizi	0.693742	0.47835	0.862214
Uganda	Adjumani	0.750871	0.567411	0.88344
Uganda	Buyende	0.384621	0.213614	0.578157
Uganda	Kisoro	0.460045	0.293006	0.63442
Uganda	Ntungamo	0.659826	0.457932	0.826772
Uganda	Mbarara	0.76857	0.587647	0.899878
Uganda	Nakapiripirit	0.356843	0.207223	0.538267
Uganda	Gulu	0.658385	0.511887	0.783815
Uganda	Bukomansimbi	0.572148	0.331418	0.789599
Uganda	Kibaale	0.592078	0.416597	0.752719
Uganda	Kikuube	0.526061	0.336116	0.710351
Uganda	Mpigi	0.552549	0.304957	0.781309
Uganda	Dokolo	0.54627	0.391584	0.696865
Uganda	Mitooma	0.712214	0.506815	0.872744
Uganda	Lwengo	0.600671	0.387502	0.787905
Uganda	Kayunga	0.462476	0.261368	0.66759
Uganda	Lyantonde	0.624292	0.403355	0.809021
Uganda	Ssembabule	0.582312	0.351227	0.786694
Uganda	Bududa	0.377831	0.25028	0.516776
Uganda	Agago	0.579451	0.39456	0.746896
Uganda	Apac	0.575234	0.383807	0.748579
Uganda	Pallisa	0.401691	0.255443	0.555198
Uganda	Lira	0.686459	0.543852	0.810434
Uganda	Kotido	0.548755	0.377353	0.714109
Uganda	Butambala	0.547431	0.301238	0.776117
Uganda	Kalungu	0.566339	0.323963	0.787304
Uganda	Katakwi	0.54255	0.365984	0.716383
Uganda	Kiruhura	0.724683	0.523323	0.877668
Uganda	Buliisa	0.593521	0.378705	0.787467
Uganda	Kamwenge	0.684259	0.499291	0.833114
Uganda	Manafwa	0.446	0.310244	0.589641
Uganda	Kyankwanzi	0.591794	0.38515	0.777199
Uganda	Napak	0.383298	0.231887	0.552784
Uganda	Buhweju	0.777706	0.596281	0.907877
Uganda	Namutumba	0.504735	0.338958	0.672498
Uganda	Kiboga	0.55337	0.328577	0.761141
Uganda	Bugiri	0.494414	0.322077	0.667622
Uganda	Otuke	0.598481	0.42374	0.755617
Uganda	Kumi	0.530194	0.385075	0.67674
Uganda	Arua	0.555475	0.385692	0.712332
Uganda	Sironko	0.394084	0.263035	0.536764
Uganda	Nebbi	0.682556	0.524444	0.817727
Uganda	Kampala	0.655344	0.33864	0.89034
Uganda	Pader	0.624947	0.450028	0.777314
Uganda	Mbale	0.446074	0.313716	0.58602
Uganda	Kakumiro	0.59706	0.428974	0.752559
Uganda	Abim	0.519079	0.337845	0.69319
Uganda	Ngora	0.558369	0.408694	0.710234
Uganda	Mukono	0.545838	0.288083	0.784075
Uganda	Kyotera	0.603809	0.358431	0.815059
Uganda	Kabale	0.511161	0.31708	0.705808
Uganda	Amudat	0.258739	0.121215	0.446299
Uganda	Mayuge	0.504632	0.320362	0.694939
Uganda	Bushenyi	0.730901	0.529349	0.884401
Uganda	Nakaseke	0.588589	0.352068	0.800254
Uganda	Mityana	0.537619	0.311053	0.752531
Uganda	Isingiro	0.684772	0.482962	0.846499
Uganda	Ntoroko	0.523834	0.314019	0.732439
Uganda	Nwoya	0.649133	0.474119	0.796568
Uganda	Bundibugyo	0.615151	0.441057	0.77077
Uganda	Kiryandongo	0.63576	0.46487	0.783987
Uganda	Namisindwa	0.409199	0.263449	0.572844
Uganda	Oyam	0.601994	0.452951	0.736495
Uganda	Koboko	0.63033	0.444673	0.794384
Uganda	Bulambuli	0.38448	0.244974	0.539206
Uganda	Gomba	0.533298	0.289929	0.762336
Uganda	Rakai	0.612688	0.396647	0.798352
Uganda	Moyo	0.773552	0.584063	0.907507
Uganda	Kibuku	0.425547	0.27699	0.57763
Uganda	Kassanda	0.519017	0.29777	0.731078
Uganda	Hoima	0.57101	0.385276	0.742967
Uganda	Kwania	0.572491	0.403972	0.727751
Uganda	Kapelebyong	0.538538	0.358434	0.712392
Uganda	Nabilatuk	0.349997	0.221038	0.498966
Uganda	Bugweri	0.54732	0.372855	0.720487
Uganda	Rwampara	0.744137	0.571415	0.87694
Uganda	Kitagwenda	0.724611	0.537646	0.870921
Uganda	Madi Okollo	0.639259	0.448391	0.800064
Uganda	Karenga	0.590662	0.356963	0.795181
Uganda	Obongi	0.733032	0.552432	0.869338
Uganda	Kalaki	0.441389	0.291712	0.589316
Uganda	Kazo	0.711936	0.505387	0.871041
Tanzania	Songwe District Council	0.641115	0.391734	0.844143
Tanzania	Simanjiro District Council	0.569372	0.299511	0.80807
Tanzania	Shinyanga District Council	0.412615	0.256127	0.580732
Tanzania	Namtumbo District Council	0.739009	0.509992	0.900734
Tanzania	Biharamulo District Council	0.34249	0.174816	0.545116
Tanzania	Sikonge District Council	0.543975	0.3223	0.75857
Tanzania	Tanga City Council	0.709895	0.448263	0.880308
Tanzania	Babati Town Council	0.548273	0.339597	0.73715
Tanzania	Arusha District Council	0.673988	0.375674	0.888139
Tanzania	Bukoba District Council	0.522927	0.300033	0.738095
Tanzania	Chato District Council	0.407146	0.225157	0.611111
Tanzania	Ilemela Municipal Council	0.634728	0.325945	0.865609
Tanzania	Temeke Municipal Council	0.877252	0.504698	0.990085
Tanzania	Makete District Council	0.680095	0.454412	0.854919
Tanzania	Same District Council	0.637581	0.379385	0.850461
Tanzania	Longido District Council	0.587683	0.297564	0.834111
Tanzania	Ngara District Council	0.434944	0.230645	0.657431
Tanzania	Mpimbwe District Council	0.497854	0.328194	0.667557
Tanzania	Siha District Council	0.613796	0.32334	0.849917
Tanzania	Muleba District Council	0.475556	0.274473	0.682934
Tanzania	Ulanga District Council	0.666072	0.438006	0.849537
Tanzania	Mbeya District Council	0.751394	0.548923	0.89505
Tanzania	Busokelo District Council	0.717654	0.502342	0.877486
Tanzania	Iringa Municipal Council	0.591259	0.293672	0.83649
Tanzania	Msalala District Council	0.47553	0.304856	0.649312
Tanzania	Meatu District Council	0.450263	0.290254	0.617451
Tanzania	Kondoa District Council	0.552411	0.327372	0.762157
Tanzania	Njombe Town Council	0.607653	0.357324	0.813731
Tanzania	Mpanda Municipal Council	0.520633	0.31992	0.712406
Tanzania	Urambo District Council	0.387827	0.217885	0.582711
Tanzania	Liwale District Council	0.696579	0.44415	0.881699
Tanzania	Malinyi District Council	0.591639	0.361128	0.795515
Tanzania	Mlele District Council	0.435717	0.239943	0.647371
Tanzania	Kishapu District Council	0.500853	0.328046	0.675869
Tanzania	Ludewa District Council	0.599574	0.355047	0.805779
Tanzania	Bagamoyo District Council	0.718049	0.484166	0.885456
Tanzania	Kisarawe District Council	0.778993	0.577014	0.913928
Tanzania	Meru District Council	0.638758	0.35088	0.864093
Tanzania	Mbulu District Council	0.580869	0.407665	0.741077
Tanzania	Mafia District Council	0.66286	0.396584	0.870541
Tanzania	Newala District Council	0.669191	0.485811	0.816847
Tanzania	Ngorongoro District Council	0.533154	0.278216	0.778674
Tanzania	Maswa District Council	0.477532	0.323374	0.637643
Tanzania	Mtwara Municipal Council	0.742395	0.466032	0.916142
Tanzania	Kigoma District Council	0.559006	0.365535	0.744892
Tanzania	Dodoma Municipal Council	0.627376	0.31743	0.855348
Tanzania	Rungwe District Council	0.75404	0.564603	0.892364
Tanzania	Uyui District Council	0.440188	0.250981	0.643929
Tanzania	Kongwa District Council	0.414881	0.224185	0.623533
Tanzania	Nanyumbu District Council	0.765539	0.577061	0.898796
Tanzania	Chalinze District Council	0.671778	0.436278	0.8545
Tanzania	Kakonko District Council	0.308078	0.148875	0.509902
Tanzania	Igunga District Council	0.402119	0.232905	0.594341
Tanzania	Karatu District Council	0.587988	0.337869	0.80669
Tanzania	Monduli District Council	0.615322	0.348942	0.839301
Tanzania	Muheza District Council	0.668359	0.467339	0.833061
Tanzania	Newala Town Council	0.713349	0.534794	0.8539
Tanzania	Njombe District Council	0.577748	0.342386	0.784467
Tanzania	Ileje District Council	0.738633	0.55069	0.880076
Tanzania	Bahi District Council	0.527585	0.305641	0.742833
Tanzania	Bunda District Council	0.565837	0.374999	0.744007
Tanzania	Mpanda District Council	0.428023	0.236024	0.640595
Tanzania	Makambako Town Council	0.629959	0.384027	0.825017
Tanzania	Uvinza District Council	0.438977	0.244463	0.647113
Tanzania	Hai District Council	0.626028	0.331133	0.857699
Tanzania	Pangani District Council	0.599014	0.385873	0.785857
Tanzania	Sengerema District Council	0.510815	0.334894	0.684381
Tanzania	Mtama District Council	0.64562	0.442146	0.812101
Tanzania	Shinyanga Municipal Council	0.540899	0.286878	0.761946
Tanzania	Misungwi District Council	0.480887	0.309363	0.656668
Tanzania	Kibondo District Council	0.351811	0.17739	0.562544
Tanzania	Kilolo District Council	0.487026	0.261113	0.710681
Tanzania	Iramba District Council	0.467911	0.289604	0.653117
Tanzania	Nachingwea District Council	0.758468	0.593988	0.881354
Tanzania	Rorya District Council	0.645916	0.470769	0.797112
Tanzania	Nzega District Council	0.397856	0.230839	0.584086
Tanzania	Ikungi District Council	0.487996	0.288411	0.687497
Tanzania	Bukombe District Council	0.344279	0.187783	0.532244
Tanzania	Mvomero District Council	0.601806	0.382654	0.793724
Tanzania	Nanyamba Town Council	0.639063	0.442261	0.805491
Tanzania	Mufindi District Council	0.560671	0.330968	0.771269
Tanzania	Magu District Council	0.500799	0.30546	0.692987
Tanzania	Kilombero District Council	0.529618	0.301384	0.745744
Tanzania	Morogoro District Council	0.69803	0.477284	0.868615
Tanzania	Tarime District Council	0.617046	0.438381	0.772798
Tanzania	Chunya District Council	0.633705	0.382746	0.839635
Tanzania	Musoma District Council	0.584417	0.391233	0.762701
Tanzania	Karagwe District Council	0.481996	0.277185	0.693217
Tanzania	Bariadi District Council	0.418939	0.27608	0.572261
Tanzania	Kasulu Town Council	0.454735	0.278853	0.641019
Tanzania	Korogwe Town Council	0.674501	0.455749	0.844871
Tanzania	Kilwa District Council	0.717172	0.507779	0.875873
Tanzania	Tabora Municipal Council	0.584877	0.296776	0.823865
Tanzania	Singida Municipal Council	0.557831	0.332705	0.756879
Tanzania	Kahama Town Council	0.561728	0.330163	0.762124
Tanzania	Ushetu District Council	0.411238	0.250762	0.590595
Tanzania	Masasi Town Council	0.765114	0.596401	0.886356
Tanzania	Singida District Council	0.491652	0.302219	0.674249
Tanzania	Handeni District Council	0.584336	0.351113	0.790809
Tanzania	Mkalama District Council	0.543837	0.360329	0.719639
Tanzania	Ilala Municipal Council	0.875352	0.505408	0.986736
Tanzania	Nyasa District Council	0.615852	0.389293	0.806179
Tanzania	Ubungo Municipal Council	0.878782	0.477756	0.990843
Tanzania	Kasulu District Council	0.399807	0.227278	0.597183
Tanzania	Mbozi District Council	0.693284	0.482344	0.854244
Tanzania	Gairo District Council	0.450101	0.269354	0.640216
Tanzania	Moshi Municipal Council	0.694885	0.340899	0.923937
Tanzania	Bariadi Town Council	0.40032	0.245902	0.562015
Tanzania	Mbinga District Council	0.597188	0.364444	0.795309
Tanzania	Kaliua District Council	0.323115	0.159478	0.526151
Tanzania	Buhigwe District Council	0.446683	0.27759	0.628769
Tanzania	Busega District Council	0.514358	0.338265	0.692289
Tanzania	Songea Municipal Council	0.76464	0.506993	0.923711
Tanzania	Wanging'ombe District Council	0.607622	0.378436	0.801213
Tanzania	Tunduma Town Council	0.757615	0.485959	0.919601
Tanzania	Arusha City Council	0.735456	0.381144	0.940874
Tanzania	Kilindi District Council	0.420342	0.215928	0.64124
Tanzania	Buchosa District Council	0.477306	0.301168	0.662317
Tanzania	Kwimba District Council	0.484734	0.325645	0.648102
Tanzania	Morogoro Municipal Council	0.767434	0.487495	0.933993
Tanzania	Iringa District Council	0.515067	0.275291	0.744067
Tanzania	Mbarali District Council	0.717244	0.506504	0.87705
Tanzania	Kyela District Council	0.711174	0.479887	0.880225
Tanzania	Kibaha District Council	0.761681	0.573149	0.898514
Tanzania	Tunduru District Council	0.719115	0.498147	0.881015
Tanzania	Tarime Town Council	0.697862	0.520623	0.837026
Tanzania	Nkasi District Council	0.574539	0.354976	0.774156
Tanzania	Songea District Council	0.661423	0.421737	0.847524
Tanzania	Geita Town council	0.519283	0.301334	0.720063
Tanzania	Kinondoni Municipal Council	0.869602	0.459639	0.988191
Tanzania	Rombo District Council	0.543361	0.270654	0.790568
Tanzania	Mbinga Town Council	0.621631	0.395281	0.809072
Tanzania	Madaba District Council	0.659555	0.401269	0.859061
Tanzania	Kiteto District Council	0.457808	0.226101	0.700397
Tanzania	Chamwino District Council	0.508791	0.275885	0.7398
Tanzania	Serengeti District Council	0.555169	0.361843	0.737336
Tanzania	Masasi District Council	0.725203	0.546338	0.860774
Tanzania	Sumbawanga Municipal Council	0.637916	0.377631	0.840935
Tanzania	Missenyi District Council	0.526992	0.297843	0.748055
Tanzania	Ruangwa District Council	0.730517	0.558135	0.863481
Tanzania	Kyerwa District Council	0.488492	0.270164	0.713399
Tanzania	Mbeya City Council	0.820663	0.561509	0.954645
Tanzania	Mkinga District Council	0.630098	0.420181	0.808999
Tanzania	Mwanga District Council	0.596417	0.314313	0.833877
Tanzania	Kondoa Town Council	0.552411	0.327372	0.762157
Tanzania	Ukerewe District Council	0.533651	0.334434	0.721652
Tanzania	Handeni Town Council	0.520915	0.279249	0.749053
Tanzania	Geita District Council	0.428847	0.276198	0.592649
Tanzania	Musoma Municipal Council	0.689843	0.426966	0.87727
Tanzania	Nyamagana Municipal Council	0.644411	0.32391	0.8821
Tanzania	Mkuranga District Council	0.73188	0.531135	0.878407
Tanzania	Korogwe District Council	0.649851	0.427867	0.831783
Tanzania	Itilima District Council	0.376914	0.253498	0.512715
Tanzania	Bukoba Municipal Council	0.679187	0.365614	0.900507
Tanzania	Moshi District Council	0.59354	0.304968	0.832979
Tanzania	Bunda Town Council	0.576303	0.383421	0.748023
Tanzania	Hanang District Council	0.566717	0.374442	0.744489
Tanzania	Mafinga Town Council	0.593398	0.334079	0.814021
Tanzania	Kilosa District Council	0.556909	0.328106	0.765187
Tanzania	Butiama District Council	0.647339	0.457908	0.810549
Tanzania	Momba District Council	0.634612	0.40293	0.828595
Tanzania	Lushoto District Council	0.716407	0.512803	0.876121
Tanzania	Mbulu Town Council	0.557485	0.344843	0.751099
Tanzania	Tandahimba District Council	0.652121	0.469435	0.804674
Tanzania	Mpwapwa District Council	0.46608	0.24993	0.689614
Tanzania	Kigoma Municipal Council	0.689036	0.441156	0.875787
Tanzania	Babati District Council	0.551427	0.349156	0.739043
Tanzania	Manyoni District Council	0.51777	0.283223	0.74639
Tanzania	Nzega Town Council	0.463578	0.283841	0.653882
Tanzania	Itigi District Council	0.464703	0.251882	0.68472
Tanzania	Bumbuli District Council	0.678469	0.457432	0.854812
Tanzania	Kibaha Town Council	0.812923	0.602831	0.938903
Tanzania	Kalambo District Council	0.624022	0.400414	0.815353
Tanzania	Chemba District Council	0.530162	0.296692	0.755837
Tanzania	Mbogwe District Council	0.438679	0.292086	0.596527
Tanzania	Nyang'hwale District Council	0.441044	0.282796	0.604817
Tanzania	Sumbawanga District Council	0.603333	0.378272	0.801929
Tanzania	Nsimbo District Council	0.456764	0.263015	0.660564
Tanzania	Kibiti District Council	0.704105	0.482761	0.869868
Tanzania	Ifakara Town Council	0.616927	0.369322	0.819395
Tanzania	Lindi Municipal Council	0.657214	0.425411	0.836845
Tanzania	Mtwara District Council	0.658306	0.433292	0.836754
Tanzania	Kigamboni Municipal Council	0.841094	0.491037	0.967536
Tanzania	Kibiti District Council	0.636267	0.404221	0.824472

## Sheet: Educated
Country	District/County	Mean	LCI	UCL
Kenya	Baringo	0.574314	0.453649	0.693007
Kenya	Bomet	0.700379	0.592191	0.793041
Kenya	Bungoma	0.672594	0.574942	0.754473
Kenya	Busia	0.681694	0.592019	0.774248
Kenya	Elgeyo-Marakwet	0.517953	0.397779	0.632284
Kenya	Embu	0.60154	0.489234	0.706282
Kenya	Garissa	0.580941	0.447942	0.705656
Kenya	Homa Bay	0.669286	0.571176	0.763975
Kenya	Isiolo	0.582214	0.448717	0.707779
Kenya	Kajiado	0.607108	0.480782	0.722797
Kenya	Kakamega	0.705362	0.61381	0.789415
Kenya	Kericho	0.724899	0.620081	0.819482
Kenya	Kiambu	0.611111	0.492819	0.714841
Kenya	Kilifi	0.610263	0.490396	0.722137
Kenya	Kirinyaga	0.611306	0.507582	0.714736
Kenya	Kisii	0.687151	0.584556	0.780707
Kenya	Kisumu	0.752014	0.655822	0.829737
Kenya	Kitui	0.60833	0.483972	0.723495
Kenya	Kwale	0.606422	0.488692	0.713893
Kenya	Laikipia	0.61503	0.494231	0.729466
Kenya	Lamu	0.632951	0.508089	0.746181
Kenya	Machakos	0.60628	0.481244	0.716862
Kenya	Makueni	0.61852	0.495979	0.733673
Kenya	Mandera	0.578411	0.442583	0.7022
Kenya	Marsabit	0.58087	0.446666	0.704588
Kenya	Meru	0.555451	0.421795	0.661244
Kenya	Migori	0.623236	0.523596	0.720697
Kenya	Mombasa	0.758707	0.656035	0.845322
Kenya	Murang'a	0.546783	0.431882	0.656914
Kenya	Nairobi	0.709898	0.578277	0.816701
Kenya	Nakuru	0.640737	0.520582	0.750277
Kenya	Nandi	0.664551	0.560037	0.762466
Kenya	Narok	0.630515	0.509568	0.737526
Kenya	Nyamira	0.696445	0.602537	0.787067
Kenya	Nyandarua	0.605673	0.49154	0.71965
Kenya	Nyeri	0.64705	0.540689	0.754597
Kenya	Samburu	0.610114	0.480735	0.725514
Kenya	Siaya	0.745644	0.654177	0.824008
Kenya	Taita Taveta	0.599951	0.478854	0.718801
Kenya	Tana River	0.583845	0.455205	0.702074
Kenya	Tharaka-Nithi	0.610503	0.4967	0.710249
Kenya	Trans Nzoia	0.592345	0.485486	0.69924
Kenya	Turkana	0.599941	0.471365	0.720412
Kenya	Uasin Gishu	0.588402	0.473206	0.704381
Kenya	Vihiga	0.779146	0.69488	0.846418
Kenya	Wajir	0.568073	0.43288	0.693564
Kenya	West Pokot	0.533401	0.404827	0.647229
Uganda	Masaka	0.6172	0.414105	0.793876
Uganda	Butebo	0.457421	0.334497	0.583819
Uganda	Alebtong	0.640478	0.484483	0.777211
Uganda	Bukedea	0.47444	0.330916	0.618497
Uganda	Busia	0.474911	0.308397	0.647136
Uganda	Moroto	0.49813	0.282084	0.712207
Uganda	Kabarole	0.709132	0.561261	0.830259
Uganda	Masindi	0.675109	0.515369	0.811414
Uganda	Kamuli	0.560549	0.39808	0.714873
Uganda	Budaka	0.502185	0.361272	0.644921
Uganda	Maracha	0.492346	0.328504	0.655548
Uganda	Tororo	0.506156	0.366897	0.647561
Uganda	Kagadi	0.569062	0.408691	0.717479
Uganda	Kalangala	0.455354	0.222975	0.706439
Uganda	Buikwe	0.574568	0.397439	0.739317
Uganda	Luwero	0.617826	0.447082	0.768765
Uganda	Kole	0.690339	0.546708	0.81174
Uganda	Amolatar	0.509509	0.328535	0.691421
Uganda	Lamwo	0.68484	0.484282	0.847523
Uganda	Ibanda	0.724271	0.566623	0.848447
Uganda	Wakiso	0.587251	0.46491	0.700505
Uganda	Kaabong	0.61358	0.401658	0.803142
Uganda	Bunyangabu	0.729308	0.595513	0.839659
Uganda	Iganga	0.576095	0.412617	0.731867
Uganda	Nakasongola	0.599412	0.394715	0.78309
Uganda	Kaberamaido	0.485139	0.320126	0.652497
Uganda	Namayingo	0.483057	0.300691	0.672764
Uganda	Rukungiri	0.657326	0.502946	0.790194
Uganda	Mubende	0.520356	0.346642	0.686497
Uganda	Buvuma	0.432998	0.225871	0.666603
Uganda	Pakwach	0.685476	0.503149	0.834577
Uganda	Rubanda	0.596034	0.454417	0.728345
Uganda	Luuka	0.583853	0.417245	0.739686
Uganda	Soroti	0.565028	0.410394	0.714149
Uganda	Kaliro	0.479843	0.321582	0.64376
Uganda	Omoro	0.661421	0.507074	0.793845
Uganda	Rukiga	0.646969	0.498221	0.779304
Uganda	Kween	0.508213	0.334631	0.679386
Uganda	Amuru	0.707263	0.545271	0.83891
Uganda	Kitgum	0.662141	0.487815	0.809112
Uganda	Kyegegwa	0.62882	0.470149	0.769681
Uganda	Serere	0.434709	0.280034	0.602908
Uganda	Kanungu	0.597882	0.430712	0.750219
Uganda	Zombo	0.66498	0.475317	0.824657
Uganda	Bukwo	0.4686	0.278816	0.664632
Uganda	Kyenjojo	0.721039	0.573477	0.841729
Uganda	Jinja	0.589485	0.430359	0.737072
Uganda	Kapchorwa	0.526393	0.377909	0.672079
Uganda	Butaleja	0.541291	0.4072	0.673723
Uganda	Amuria	0.577651	0.407941	0.735463
Uganda	Sheema	0.758244	0.613061	0.870428
Uganda	Yumbe	0.675033	0.49279	0.825235
Uganda	Kasese	0.625543	0.459417	0.771902
Uganda	Rubirizi	0.678786	0.478045	0.840158
Uganda	Adjumani	0.694368	0.513274	0.838844
Uganda	Buyende	0.457169	0.277567	0.648222
Uganda	Kisoro	0.519694	0.352444	0.682743
Uganda	Ntungamo	0.699471	0.524937	0.839574
Uganda	Mbarara	0.756772	0.598123	0.877263
Uganda	Nakapiripirit	0.588726	0.371919	0.783315
Uganda	Gulu	0.658788	0.51905	0.780714
Uganda	Bukomansimbi	0.628788	0.450329	0.783597
Uganda	Kibaale	0.606605	0.438724	0.755575
Uganda	Kikuube	0.578704	0.396769	0.746409
Uganda	Mpigi	0.655045	0.476604	0.807592
Uganda	Dokolo	0.568128	0.403508	0.723636
Uganda	Mitooma	0.68549	0.517662	0.823332
Uganda	Lwengo	0.671983	0.513654	0.805525
Uganda	Kayunga	0.586164	0.409947	0.749359
Uganda	Lyantonde	0.672647	0.483471	0.826805
Uganda	Ssembabule	0.629371	0.453949	0.781953
Uganda	Bududa	0.471227	0.34875	0.595756
Uganda	Agago	0.61296	0.423274	0.779063
Uganda	Apac	0.567135	0.367337	0.751042
Uganda	Pallisa	0.401743	0.258433	0.557074
Uganda	Lira	0.739094	0.604455	0.849743
Uganda	Kotido	0.590183	0.369289	0.786974
Uganda	Butambala	0.667367	0.474315	0.828186
Uganda	Kalungu	0.637345	0.468607	0.784524
Uganda	Katakwi	0.5932	0.401728	0.766228
Uganda	Kiruhura	0.734223	0.557192	0.869776
Uganda	Buliisa	0.58212	0.376855	0.770841
Uganda	Kamwenge	0.70103	0.536567	0.832753
Uganda	Manafwa	0.435307	0.302434	0.570217
Uganda	Kyankwanzi	0.658913	0.476441	0.813245
Uganda	Napak	0.569648	0.358639	0.762759
Uganda	Buhweju	0.778157	0.63688	0.885372
Uganda	Namutumba	0.515448	0.358686	0.671021
Uganda	Kiboga	0.621971	0.428048	0.789265
Uganda	Bugiri	0.47743	0.317321	0.638646
Uganda	Otuke	0.609435	0.421354	0.774267
Uganda	Kumi	0.505986	0.359936	0.652062
Uganda	Arua	0.517951	0.350861	0.68017
Uganda	Sironko	0.559498	0.431558	0.687065
Uganda	Nebbi	0.700431	0.539837	0.833294
Uganda	Kampala	0.568518	0.479846	0.653963
Uganda	Pader	0.65774	0.48127	0.806288
Uganda	Mbale	0.521246	0.400483	0.641928
Uganda	Kakumiro	0.652783	0.49823	0.787818
Uganda	Abim	0.52202	0.328567	0.707041
Uganda	Ngora	0.524957	0.372434	0.678499
Uganda	Mukono	0.624374	0.464617	0.768903
Uganda	Kyotera	0.683301	0.492656	0.839195
Uganda	Kabale	0.551303	0.385729	0.709689
Uganda	Amudat	0.518634	0.280455	0.749937
Uganda	Mayuge	0.521145	0.349667	0.692249
Uganda	Bushenyi	0.732336	0.571022	0.859527
Uganda	Nakaseke	0.650524	0.45588	0.814548
Uganda	Mityana	0.666527	0.480972	0.822811
Uganda	Isingiro	0.685441	0.497414	0.836803
Uganda	Ntoroko	0.583963	0.379284	0.773651
Uganda	Nwoya	0.657091	0.473665	0.811065
Uganda	Bundibugyo	0.597755	0.44382	0.737406
Uganda	Kiryandongo	0.565812	0.399996	0.719538
Uganda	Namisindwa	0.422474	0.277147	0.578301
Uganda	Oyam	0.615898	0.45196	0.760769
Uganda	Koboko	0.600261	0.406305	0.776796
Uganda	Bulambuli	0.545605	0.397728	0.69075
Uganda	Gomba	0.632291	0.425755	0.808851
Uganda	Rakai	0.678079	0.49531	0.827946
Uganda	Moyo	0.728597	0.538756	0.875601
Uganda	Kibuku	0.451806	0.30454	0.604722
Uganda	Kassanda	0.603684	0.39706	0.785588
Uganda	Hoima	0.569244	0.412057	0.717367
Uganda	Kwania	0.593106	0.417066	0.752652
Uganda	Kapelebyong	0.574225	0.385319	0.748417
Uganda	Nabilatuk	0.580138	0.380373	0.761994
Uganda	Bugweri	0.522278	0.357206	0.683758
Uganda	Rwampara	0.751006	0.600043	0.867328
Uganda	Kitagwenda	0.684916	0.516764	0.823355
Uganda	Madi Okollo	0.628909	0.431609	0.798386
Uganda	Karenga	0.639736	0.411015	0.832421
Uganda	Obongi	0.681945	0.486477	0.838797
Uganda	Kalaki	0.456421	0.301635	0.614696
Uganda	Kazo	0.696741	0.517429	0.839193
Tanzania	Songwe District Council	0.65118	0.432468	0.831707
Tanzania	Simanjiro District Council	0.655371	0.442	0.83046
Tanzania	Shinyanga District Council	0.546624	0.404987	0.682587
Tanzania	Namtumbo District Council	0.728688	0.535407	0.873667
Tanzania	Biharamulo District Council	0.470998	0.299442	0.645919
Tanzania	Sikonge District Council	0.571307	0.372574	0.757402
Tanzania	Tanga City Council	0.765845	0.627861	0.873502
Tanzania	Babati Town Council	0.55591	0.402211	0.697492
Tanzania	Arusha District Council	0.730704	0.583556	0.847759
Tanzania	Bukoba District Council	0.656298	0.495619	0.794015
Tanzania	Chato District Council	0.529055	0.373476	0.680118
Tanzania	Ilemela Municipal Council	0.691113	0.580211	0.788087
Tanzania	Temeke Municipal Council	0.934801	0.885176	0.966935
Tanzania	Makete District Council	0.69851	0.520849	0.840608
Tanzania	Same District Council	0.682712	0.492771	0.834949
Tanzania	Longido District Council	0.664384	0.436073	0.845246
Tanzania	Ngara District Council	0.587613	0.403909	0.75799
Tanzania	Mpimbwe District Council	0.587937	0.440315	0.725215
Tanzania	Siha District Council	0.738058	0.594771	0.853226
Tanzania	Muleba District Council	0.611372	0.440552	0.764184
Tanzania	Ulanga District Council	0.732183	0.549608	0.871442
Tanzania	Mbeya District Council	0.732786	0.594053	0.846145
Tanzania	Busokelo District Council	0.731751	0.566117	0.862668
Tanzania	Iringa Municipal Council	0.671807	0.521949	0.798491
Tanzania	Msalala District Council	0.508808	0.366378	0.648375
Tanzania	Meatu District Council	0.4665	0.312106	0.62208
Tanzania	Kondoa District Council	0.579145	0.375492	0.76336
Tanzania	Njombe Town Council	0.672034	0.502954	0.812934
Tanzania	Mpanda Municipal Council	0.573765	0.461653	0.681019
Tanzania	Urambo District Council	0.436473	0.262443	0.625913
Tanzania	Liwale District Council	0.726028	0.500768	0.885295
Tanzania	Malinyi District Council	0.69616	0.50197	0.850804
Tanzania	Mlele District Council	0.534408	0.342152	0.720559
Tanzania	Kishapu District Council	0.600349	0.45558	0.737797
Tanzania	Ludewa District Council	0.627123	0.439528	0.790825
Tanzania	Bagamoyo District Council	0.770246	0.658735	0.857148
Tanzania	Kisarawe District Council	0.855867	0.7496	0.930302
Tanzania	Meru District Council	0.726485	0.582289	0.842408
Tanzania	Mbulu District Council	0.576839	0.427464	0.717037
Tanzania	Mafia District Council	0.820187	0.641417	0.933737
Tanzania	Newala District Council	0.782319	0.662896	0.876858
Tanzania	Ngorongoro District Council	0.626015	0.403302	0.814549
Tanzania	Maswa District Council	0.53483	0.398197	0.670895
Tanzania	Mtwara Municipal Council	0.756547	0.598794	0.872344
Tanzania	Kigoma District Council	0.595912	0.44915	0.734454
Tanzania	Dodoma Municipal Council	0.75545	0.591496	0.877594
Tanzania	Rungwe District Council	0.746961	0.599551	0.866102
Tanzania	Uyui District Council	0.527488	0.33826	0.711686
Tanzania	Kongwa District Council	0.594315	0.409674	0.757405
Tanzania	Nanyumbu District Council	0.78316	0.62834	0.894954
Tanzania	Chalinze District Council	0.71225	0.605536	0.800853
Tanzania	Kakonko District Council	0.395976	0.23439	0.573551
Tanzania	Igunga District Council	0.521701	0.34161	0.693005
Tanzania	Karatu District Council	0.611681	0.419842	0.78061
Tanzania	Monduli District Council	0.641226	0.438023	0.810917
Tanzania	Muheza District Council	0.674387	0.513257	0.811722
Tanzania	Newala Town Council	0.766242	0.626887	0.874385
Tanzania	Njombe District Council	0.617036	0.423675	0.783073
Tanzania	Ileje District Council	0.70116	0.541333	0.834039
Tanzania	Bahi District Council	0.664114	0.465218	0.828384
Tanzania	Bunda District Council	0.571452	0.4147	0.71747
Tanzania	Mpanda District Council	0.459714	0.294402	0.639113
Tanzania	Makambako Town Council	0.651958	0.475256	0.799169
Tanzania	Uvinza District Council	0.492945	0.339871	0.654685
Tanzania	Hai District Council	0.752278	0.62511	0.854431
Tanzania	Pangani District Council	0.633207	0.491753	0.758299
Tanzania	Sengerema District Council	0.572129	0.44252	0.695959
Tanzania	Mtama District Council	0.763893	0.623817	0.871688
Tanzania	Shinyanga Municipal Council	0.71612	0.591565	0.822767
Tanzania	Misungwi District Council	0.50781	0.363895	0.64818
Tanzania	Kibondo District Council	0.396552	0.239809	0.570928
Tanzania	Kilolo District Council	0.576876	0.393317	0.742285
Tanzania	Iramba District Council	0.57847	0.403651	0.739285
Tanzania	Nachingwea District Council	0.74447	0.602815	0.853152
Tanzania	Rorya District Council	0.687444	0.554651	0.799692
Tanzania	Nzega District Council	0.535476	0.372305	0.693214
Tanzania	Ikungi District Council	0.598807	0.415797	0.763174
Tanzania	Bukombe District Council	0.441743	0.287484	0.605502
Tanzania	Mvomero District Council	0.671434	0.492512	0.819156
Tanzania	Nanyamba Town Council	0.692046	0.526916	0.826271
Tanzania	Mufindi District Council	0.620895	0.433467	0.785569
Tanzania	Magu District Council	0.51685	0.371531	0.654631
Tanzania	Kilombero District Council	0.629572	0.431839	0.799323
Tanzania	Morogoro District Council	0.744612	0.574693	0.872209
Tanzania	Tarime District Council	0.700473	0.565277	0.813112
Tanzania	Chunya District Council	0.66153	0.440279	0.841648
Tanzania	Musoma District Council	0.58762	0.431501	0.734573
Tanzania	Karagwe District Council	0.622593	0.442448	0.779176
Tanzania	Bariadi District Council	0.528488	0.393219	0.661943
Tanzania	Kasulu Town Council	0.486129	0.350794	0.62273
Tanzania	Korogwe Town Council	0.694457	0.545164	0.81691
Tanzania	Kilwa District Council	0.785196	0.612586	0.905079
Tanzania	Tabora Municipal Council	0.637131	0.455455	0.792345
Tanzania	Singida Municipal Council	0.681297	0.525905	0.813446
Tanzania	Kahama Town Council	0.595833	0.463611	0.71951
Tanzania	Ushetu District Council	0.461915	0.31261	0.618019
Tanzania	Masasi Town Council	0.779774	0.658791	0.871974
Tanzania	Singida District Council	0.593938	0.427599	0.741521
Tanzania	Handeni District Council	0.640837	0.439306	0.809511
Tanzania	Mkalama District Council	0.615682	0.455478	0.762215
Tanzania	Ilala Municipal Council	0.935005	0.885579	0.967154
Tanzania	Nyasa District Council	0.61483	0.428654	0.778839
Tanzania	Ubungo Municipal Council	0.939225	0.891224	0.970011
Tanzania	Kasulu District Council	0.406656	0.253587	0.573249
Tanzania	Mbozi District Council	0.640299	0.487481	0.7718
Tanzania	Gairo District Council	0.582341	0.424618	0.726876
Tanzania	Moshi Municipal Council	0.80692	0.693121	0.892323
Tanzania	Bariadi Town Council	0.502675	0.371765	0.630676
Tanzania	Mbinga District Council	0.573386	0.402172	0.730184
Tanzania	Kaliua District Council	0.388987	0.223157	0.578227
Tanzania	Buhigwe District Council	0.520546	0.370333	0.67049
Tanzania	Busega District Council	0.549543	0.415008	0.679422
Tanzania	Songea Municipal Council	0.761225	0.625991	0.865785
Tanzania	Wanging'ombe District Council	0.652103	0.476984	0.80046
Tanzania	Tunduma Town Council	0.737125	0.601577	0.845393
Tanzania	Arusha City Council	0.788001	0.659445	0.883819
Tanzania	Kilindi District Council	0.567369	0.362762	0.752469
Tanzania	Buchosa District Council	0.550027	0.392695	0.701699
Tanzania	Kwimba District Council	0.518002	0.381558	0.651928
Tanzania	Morogoro Municipal Council	0.807188	0.676858	0.900088
Tanzania	Iringa District Council	0.585217	0.393518	0.758265
Tanzania	Mbarali District Council	0.71494	0.541576	0.854537
Tanzania	Kyela District Council	0.738768	0.565658	0.872868
Tanzania	Kibaha District Council	0.838782	0.730682	0.918284
Tanzania	Tunduru District Council	0.749133	0.545187	0.892917
Tanzania	Tarime Town Council	0.763646	0.657582	0.850527
Tanzania	Nkasi District Council	0.612668	0.430756	0.775025
Tanzania	Songea District Council	0.648706	0.477072	0.793878
Tanzania	Geita Town council	0.604914	0.477671	0.7228
Tanzania	Kinondoni Municipal Council	0.929989	0.875181	0.965297
Tanzania	Rombo District Council	0.673318	0.491806	0.820556
Tanzania	Mbinga Town Council	0.609035	0.44472	0.75628
Tanzania	Madaba District Council	0.656311	0.442039	0.831765
Tanzania	Kiteto District Council	0.591153	0.368488	0.786589
Tanzania	Chamwino District Council	0.672458	0.475339	0.834844
Tanzania	Serengeti District Council	0.651759	0.490894	0.789699
Tanzania	Masasi District Council	0.762026	0.624567	0.866987
Tanzania	Sumbawanga Municipal Council	0.693547	0.533753	0.823031
Tanzania	Missenyi District Council	0.656721	0.48289	0.803004
Tanzania	Ruangwa District Council	0.765952	0.633414	0.868713
Tanzania	Kyerwa District Council	0.631374	0.425984	0.805446
Tanzania	Mbeya City Council	0.825815	0.72048	0.904844
Tanzania	Mkinga District Council	0.66993	0.487276	0.823832
Tanzania	Mwanga District Council	0.710769	0.518148	0.859714
Tanzania	Kondoa Town Council	0.579145	0.375492	0.76336
Tanzania	Ukerewe District Council	0.515944	0.359843	0.666234
Tanzania	Handeni Town Council	0.616256	0.399234	0.79989
Tanzania	Geita District Council	0.537567	0.407855	0.663592
Tanzania	Musoma Municipal Council	0.737036	0.596748	0.848081
Tanzania	Nyamagana Municipal Council	0.704075	0.599783	0.794652
Tanzania	Mkuranga District Council	0.852653	0.741032	0.92956
Tanzania	Korogwe District Council	0.663009	0.491697	0.806651
Tanzania	Itilima District Council	0.452921	0.318938	0.588103
Tanzania	Bukoba Municipal Council	0.773278	0.644074	0.873064
Tanzania	Moshi District Council	0.720434	0.573972	0.838111
Tanzania	Bunda Town Council	0.60863	0.476517	0.727069
Tanzania	Hanang District Council	0.581094	0.415991	0.733662
Tanzania	Mafinga Town Council	0.641978	0.445318	0.80916
Tanzania	Kilosa District Council	0.651245	0.465237	0.806594
Tanzania	Butiama District Council	0.67457	0.540236	0.792029
Tanzania	Momba District Council	0.661435	0.459979	0.829432
Tanzania	Lushoto District Council	0.700388	0.531944	0.839385
Tanzania	Mbulu Town Council	0.559961	0.388443	0.718939
Tanzania	Tandahimba District Council	0.737146	0.59331	0.852163
Tanzania	Mpwapwa District Council	0.642834	0.451792	0.805783
Tanzania	Kigoma Municipal Council	0.695122	0.562226	0.809596
Tanzania	Babati District Council	0.552716	0.386222	0.708135
Tanzania	Manyoni District Council	0.635213	0.430184	0.809962
Tanzania	Nzega Town Council	0.630734	0.492305	0.758538
Tanzania	Itigi District Council	0.543022	0.335554	0.737442
Tanzania	Bumbuli District Council	0.676767	0.499236	0.823434
Tanzania	Kibaha Town Council	0.881927	0.805156	0.938081
Tanzania	Kalambo District Council	0.685365	0.498533	0.838271
Tanzania	Chemba District Council	0.634524	0.418583	0.818472
Tanzania	Mbogwe District Council	0.456041	0.322497	0.594131
Tanzania	Nyang'hwale District Council	0.484221	0.346895	0.618105
Tanzania	Sumbawanga District Council	0.661511	0.468793	0.822961
Tanzania	Nsimbo District Council	0.512403	0.357979	0.668007
Tanzania	Kibiti District Council	0.792107	0.624456	0.906186
Tanzania	Ifakara Town Council	0.680521	0.4928	0.829992
Tanzania	Lindi Municipal Council	0.796236	0.655554	0.899361
Tanzania	Mtwara District Council	0.690308	0.508986	0.833072
Tanzania	Kigamboni Municipal Council	0.907054	0.833989	0.955064
Tanzania	Kibiti District Council	0.813646	0.657941	0.916931

## Sheet: Non-educated
Country	District/County	Mean	LCI	UCL
Kenya	Baringo	0.493099	0.217405	0.759557
Kenya	Bomet	0.652028	0.276947	0.89649
Kenya	Bungoma	0.634676	0.310354	0.866788
Kenya	Busia	0.618256	0.363331	0.830471
Kenya	Elgeyo-Marakwet	0.424005	0.168226	0.703634
Kenya	Embu	0.59981	0.301943	0.838637
Kenya	Garissa	0.482027	0.244845	0.732187
Kenya	Homa Bay	0.600466	0.306667	0.831401
Kenya	Isiolo	0.510619	0.252123	0.768617
Kenya	Kajiado	0.537057	0.274239	0.781297
Kenya	Kakamega	0.661	0.324806	0.886015
Kenya	Kericho	0.668489	0.287236	0.908209
Kenya	Kiambu	0.551625	0.282175	0.79928
Kenya	Kilifi	0.535411	0.301396	0.767767
Kenya	Kirinyaga	0.592468	0.301951	0.833343
Kenya	Kisii	0.610203	0.30229	0.837776
Kenya	Kisumu	0.700506	0.310192	0.928919
Kenya	Kitui	0.58168	0.284797	0.828935
Kenya	Kwale	0.553378	0.323758	0.77747
Kenya	Laikipia	0.579782	0.298741	0.824426
Kenya	Lamu	0.539186	0.254325	0.80157
Kenya	Machakos	0.56407	0.288005	0.808387
Kenya	Makueni	0.583663	0.290714	0.83018
Kenya	Mandera	0.410166	0.145474	0.686651
Kenya	Marsabit	0.426484	0.199107	0.691302
Kenya	Meru	0.590134	0.307684	0.820216
Kenya	Migori	0.550023	0.290575	0.808108
Kenya	Mombasa	0.573918	0.322775	0.779558
Kenya	Murang'a	0.522391	0.245596	0.795979
Kenya	Nairobi	0.562517	0.297064	0.802523
Kenya	Nakuru	0.570861	0.290656	0.810705
Kenya	Nandi	0.605293	0.290073	0.843446
Kenya	Narok	0.542364	0.247978	0.784368
Kenya	Nyamira	0.629218	0.295175	0.863194
Kenya	Nyandarua	0.568199	0.303117	0.811039
Kenya	Nyeri	0.613436	0.319126	0.846299
Kenya	Samburu	0.534731	0.27714	0.787162
Kenya	Siaya	0.711293	0.338283	0.930763
Kenya	Taita Taveta	0.5517	0.265071	0.81851
Kenya	Tana River	0.507402	0.261973	0.759617
Kenya	Tharaka-Nithi	0.632755	0.329096	0.855616
Kenya	Trans Nzoia	0.446128	0.181462	0.697058
Kenya	Turkana	0.376905	0.14723	0.652576
Kenya	Uasin Gishu	0.468501	0.197013	0.73836
Kenya	Vihiga	0.751619	0.319954	0.96395
Kenya	Wajir	0.409953	0.182332	0.661192
Kenya	West Pokot	0.317352	0.123882	0.55004
Uganda	Masaka	0.471011	0.242653	0.699157
Uganda	Butebo	0.43239	0.277266	0.600047
Uganda	Alebtong	0.522812	0.360084	0.689867
Uganda	Bukedea	0.440187	0.284078	0.629696
Uganda	Busia	0.413033	0.227624	0.636276
Uganda	Moroto	0.301467	0.158746	0.476994
Uganda	Kabarole	0.500988	0.315212	0.662509
Uganda	Masindi	0.595695	0.399091	0.776962
Uganda	Kamuli	0.491657	0.323554	0.668984
Uganda	Budaka	0.433289	0.276957	0.601262
Uganda	Maracha	0.661955	0.478578	0.819423
Uganda	Tororo	0.429528	0.264898	0.635935
Uganda	Kagadi	0.510863	0.350713	0.681222
Uganda	Kalangala	0.304256	0.0917185	0.660007
Uganda	Buikwe	0.444664	0.256889	0.641723
Uganda	Luwero	0.531444	0.350184	0.736864
Uganda	Kole	0.542452	0.382913	0.69388
Uganda	Amolatar	0.446706	0.25545	0.670026
Uganda	Lamwo	0.593451	0.367063	0.795595
Uganda	Ibanda	0.545027	0.359677	0.741665
Uganda	Wakiso	0.590769	0.368503	0.794646
Uganda	Kaabong	0.489006	0.313144	0.681634
Uganda	Bunyangabu	0.522093	0.33392	0.682876
Uganda	Iganga	0.437156	0.274626	0.603026
Uganda	Nakasongola	0.500138	0.303681	0.719105
Uganda	Kaberamaido	0.501353	0.317369	0.690041
Uganda	Namayingo	0.367084	0.189912	0.592009
Uganda	Rukungiri	0.648663	0.455561	0.826927
Uganda	Mubende	0.485218	0.28084	0.668878
Uganda	Buvuma	0.282867	0.101455	0.582417
Uganda	Pakwach	0.635106	0.44734	0.807099
Uganda	Rubanda	0.562268	0.392318	0.72483
Uganda	Luuka	0.459466	0.294831	0.62925
Uganda	Soroti	0.492329	0.315401	0.679051
Uganda	Kaliro	0.412067	0.249734	0.587392
Uganda	Omoro	0.603835	0.422191	0.747104
Uganda	Rukiga	0.556701	0.369156	0.726888
Uganda	Kween	0.398038	0.239713	0.623827
Uganda	Amuru	0.656477	0.48671	0.80407
Uganda	Kitgum	0.565952	0.36362	0.739995
Uganda	Kyegegwa	0.487074	0.298105	0.682282
Uganda	Serere	0.432949	0.260662	0.64383
Uganda	Kanungu	0.624848	0.438359	0.809689
Uganda	Zombo	0.61932	0.420947	0.784865
Uganda	Bukwo	0.377923	0.204409	0.629361
Uganda	Kyenjojo	0.495567	0.321031	0.677173
Uganda	Jinja	0.460059	0.280667	0.636656
Uganda	Kapchorwa	0.440202	0.281623	0.657916
Uganda	Butaleja	0.435109	0.278625	0.610352
Uganda	Amuria	0.478822	0.301639	0.648509
Uganda	Sheema	0.612041	0.427384	0.802121
Uganda	Yumbe	0.709664	0.536782	0.851977
Uganda	Kasese	0.538872	0.344851	0.71987
Uganda	Rubirizi	0.578116	0.383397	0.779196
Uganda	Adjumani	0.664981	0.465881	0.838206
Uganda	Buyende	0.428933	0.255759	0.642158
Uganda	Kisoro	0.546083	0.362035	0.725119
Uganda	Ntungamo	0.576037	0.386089	0.757345
Uganda	Mbarara	0.572988	0.388239	0.759732
Uganda	Nakapiripirit	0.324176	0.204796	0.478989
Uganda	Gulu	0.670508	0.473181	0.822761
Uganda	Bukomansimbi	0.452177	0.231919	0.665816
Uganda	Kibaale	0.541926	0.372027	0.725325
Uganda	Kikuube	0.562874	0.389363	0.741836
Uganda	Mpigi	0.506921	0.303368	0.72723
Uganda	Dokolo	0.506671	0.335907	0.688907
Uganda	Mitooma	0.642112	0.444237	0.829383
Uganda	Lwengo	0.453653	0.237079	0.663935
Uganda	Kayunga	0.488421	0.312645	0.680166
Uganda	Lyantonde	0.462598	0.250865	0.657561
Uganda	Ssembabule	0.452554	0.236281	0.658462
Uganda	Bududa	0.469336	0.296211	0.700095
Uganda	Agago	0.523171	0.349935	0.697058
Uganda	Apac	0.525401	0.34015	0.696977
Uganda	Pallisa	0.390935	0.231929	0.568412
Uganda	Lira	0.556327	0.391881	0.716741
Uganda	Kotido	0.501369	0.364303	0.659166
Uganda	Butambala	0.493578	0.285998	0.711463
Uganda	Kalungu	0.45848	0.238653	0.677605
Uganda	Katakwi	0.424505	0.272981	0.611251
Uganda	Kiruhura	0.507914	0.31324	0.699718
Uganda	Buliisa	0.561095	0.352314	0.782968
Uganda	Kamwenge	0.503164	0.322694	0.692674
Uganda	Manafwa	0.466941	0.296931	0.68905
Uganda	Kyankwanzi	0.516766	0.327825	0.691895
Uganda	Napak	0.329268	0.204041	0.460895
Uganda	Buhweju	0.600296	0.412882	0.793938
Uganda	Namutumba	0.424686	0.260989	0.587437
Uganda	Kiboga	0.47383	0.275699	0.657967
Uganda	Bugiri	0.422631	0.263265	0.600907
Uganda	Otuke	0.512258	0.352782	0.685992
Uganda	Kumi	0.438025	0.286114	0.632435
Uganda	Arua	0.681444	0.500819	0.828467
Uganda	Sironko	0.472665	0.306787	0.687038
Uganda	Nebbi	0.623355	0.443026	0.786151
Uganda	Kampala	0.649918	0.378923	0.861577
Uganda	Pader	0.54084	0.357607	0.704031
Uganda	Mbale	0.486551	0.314871	0.690001
Uganda	Kakumiro	0.54595	0.377595	0.719659
Uganda	Abim	0.50531	0.352077	0.68481
Uganda	Ngora	0.428831	0.273525	0.63868
Uganda	Mukono	0.518967	0.320292	0.718858
Uganda	Kyotera	0.486515	0.257702	0.714036
Uganda	Kabale	0.533091	0.335705	0.721073
Uganda	Amudat	0.256713	0.13147	0.439882
Uganda	Mayuge	0.399581	0.229795	0.593324
Uganda	Bushenyi	0.606406	0.417159	0.802057
Uganda	Nakaseke	0.523511	0.333195	0.73197
Uganda	Mityana	0.479794	0.277185	0.687108
Uganda	Isingiro	0.517077	0.319583	0.711026
Uganda	Ntoroko	0.437408	0.235515	0.649568
Uganda	Nwoya	0.610012	0.436393	0.760644
Uganda	Bundibugyo	0.470962	0.290921	0.640236
Uganda	Kiryandongo	0.567382	0.391262	0.733993
Uganda	Namisindwa	0.435615	0.256037	0.682709
Uganda	Oyam	0.539914	0.371158	0.679005
Uganda	Koboko	0.652293	0.446189	0.832166
Uganda	Bulambuli	0.451925	0.290592	0.671159
Uganda	Gomba	0.468699	0.254095	0.680341
Uganda	Rakai	0.474062	0.259681	0.687472
Uganda	Moyo	0.657782	0.430052	0.849396
Uganda	Kibuku	0.404222	0.24352	0.56625
Uganda	Kassanda	0.454755	0.248623	0.642966
Uganda	Hoima	0.600204	0.400581	0.789449
Uganda	Kwania	0.528312	0.35088	0.694955
Uganda	Kapelebyong	0.463289	0.292287	0.633261
Uganda	Nabilatuk	0.307301	0.19618	0.427897
Uganda	Bugweri	0.431486	0.271919	0.598832
Uganda	Rwampara	0.582104	0.398587	0.768733
Uganda	Kitagwenda	0.530953	0.338516	0.739338
Uganda	Madi Okollo	0.673418	0.497052	0.817228
Uganda	Karenga	0.527903	0.326778	0.712814
Uganda	Obongi	0.682445	0.496333	0.845068
Uganda	Kalaki	0.484678	0.304246	0.664847
Uganda	Kazo	0.500248	0.309074	0.695982
Tanzania	Songwe District Council	0.630094	0.322531	0.877546
Tanzania	Simanjiro District Council	0.495706	0.191526	0.800235
Tanzania	Shinyanga District Council	0.402895	0.196286	0.636735
Tanzania	Namtumbo District Council	0.653596	0.332565	0.899203
Tanzania	Biharamulo District Council	0.282201	0.0906619	0.540384
Tanzania	Sikonge District Council	0.498422	0.235202	0.77342
Tanzania	Tanga City Council	0.554439	0.286117	0.815528
Tanzania	Babati Town Council	0.391435	0.159207	0.658142
Tanzania	Arusha District Council	0.547541	0.23015	0.848622
Tanzania	Bukoba District Council	0.53464	0.237597	0.832196
Tanzania	Chato District Council	0.357383	0.150337	0.604802
Tanzania	Ilemela Municipal Council	0.481733	0.249362	0.718543
Tanzania	Temeke Municipal Council	0.602341	0.361758	0.805342
Tanzania	Makete District Council	0.60949	0.306979	0.853868
Tanzania	Same District Council	0.503211	0.200801	0.809532
Tanzania	Longido District Council	0.486303	0.183899	0.807654
Tanzania	Ngara District Council	0.311309	0.0918807	0.596833
Tanzania	Mpimbwe District Council	0.442617	0.238754	0.654746
Tanzania	Siha District Council	0.522571	0.204259	0.830153
Tanzania	Muleba District Council	0.504061	0.243987	0.775665
Tanzania	Ulanga District Council	0.634277	0.340159	0.873305
Tanzania	Mbeya District Council	0.649995	0.363417	0.871548
Tanzania	Busokelo District Council	0.618792	0.316792	0.858195
Tanzania	Iringa Municipal Council	0.584238	0.280791	0.840169
Tanzania	Msalala District Council	0.510879	0.286419	0.740188
Tanzania	Meatu District Council	0.445501	0.219732	0.701137
Tanzania	Kondoa District Council	0.40469	0.142443	0.705988
Tanzania	Njombe Town Council	0.634678	0.354452	0.859949
Tanzania	Mpanda Municipal Council	0.481308	0.275894	0.693138
Tanzania	Urambo District Council	0.364617	0.155649	0.616418
Tanzania	Liwale District Council	0.626635	0.312015	0.884679
Tanzania	Malinyi District Council	0.559729	0.264673	0.816886
Tanzania	Mlele District Council	0.449364	0.213533	0.69882
Tanzania	Kishapu District Council	0.461817	0.232882	0.71188
Tanzania	Ludewa District Council	0.62846	0.333041	0.863237
Tanzania	Bagamoyo District Council	0.614833	0.366675	0.827355
Tanzania	Kisarawe District Council	0.661146	0.409187	0.866766
Tanzania	Meru District Council	0.536878	0.217972	0.84016
Tanzania	Mbulu District Council	0.466263	0.234079	0.720281
Tanzania	Mafia District Council	0.567492	0.259556	0.832928
Tanzania	Newala District Council	0.569939	0.295555	0.804202
Tanzania	Ngorongoro District Council	0.44742	0.172828	0.766872
Tanzania	Maswa District Council	0.366639	0.171723	0.599198
Tanzania	Mtwara Municipal Council	0.736658	0.478022	0.918426
Tanzania	Kigoma District Council	0.519811	0.298627	0.743086
Tanzania	Dodoma Municipal Council	0.531554	0.242929	0.807278
Tanzania	Rungwe District Council	0.631963	0.347613	0.857414
Tanzania	Uyui District Council	0.392447	0.175173	0.647015
Tanzania	Kongwa District Council	0.488404	0.242861	0.737706
Tanzania	Nanyumbu District Council	0.618426	0.306819	0.86723
Tanzania	Chalinze District Council	0.524299	0.292629	0.74116
Tanzania	Kakonko District Council	0.285604	0.0932828	0.544754
Tanzania	Igunga District Council	0.40788	0.193771	0.658305
Tanzania	Karatu District Council	0.486881	0.203505	0.791349
Tanzania	Monduli District Council	0.520187	0.221418	0.822141
Tanzania	Muheza District Council	0.509818	0.249647	0.782453
Tanzania	Newala Town Council	0.588236	0.286977	0.837019
Tanzania	Njombe District Council	0.655428	0.369721	0.884453
Tanzania	Ileje District Council	0.649447	0.36304	0.870674
Tanzania	Bahi District Council	0.463354	0.199576	0.737532
Tanzania	Bunda District Council	0.469508	0.213871	0.752681
Tanzania	Mpanda District Council	0.449679	0.20976	0.707199
Tanzania	Makambako Town Council	0.674793	0.401711	0.893355
Tanzania	Uvinza District Council	0.423069	0.206243	0.659481
Tanzania	Hai District Council	0.513555	0.200513	0.817099
Tanzania	Pangani District Council	0.522519	0.283347	0.75879
Tanzania	Sengerema District Council	0.469557	0.256473	0.689333
Tanzania	Mtama District Council	0.608642	0.338795	0.830501
Tanzania	Shinyanga Municipal Council	0.474657	0.232745	0.734038
Tanzania	Misungwi District Council	0.455938	0.231833	0.701739
Tanzania	Kibondo District Council	0.354263	0.138369	0.61508
Tanzania	Kilolo District Council	0.525635	0.234147	0.788319
Tanzania	Iramba District Council	0.416625	0.201333	0.660076
Tanzania	Nachingwea District Council	0.645901	0.374007	0.866074
Tanzania	Rorya District Council	0.427479	0.19383	0.695135
Tanzania	Nzega District Council	0.361705	0.162263	0.600775
Tanzania	Ikungi District Council	0.391574	0.151937	0.669148
Tanzania	Bukombe District Council	0.347659	0.157744	0.578482
Tanzania	Mvomero District Council	0.533545	0.256665	0.794914
Tanzania	Nanyamba Town Council	0.595576	0.333079	0.815268
Tanzania	Mufindi District Council	0.630052	0.348915	0.864599
Tanzania	Magu District Council	0.433497	0.205863	0.685001
Tanzania	Kilombero District Council	0.519968	0.228795	0.78482
Tanzania	Morogoro District Council	0.592028	0.301211	0.844963
Tanzania	Tarime District Council	0.4195	0.196921	0.681677
Tanzania	Chunya District Council	0.596103	0.285732	0.857088
Tanzania	Musoma District Council	0.532516	0.260767	0.812782
Tanzania	Karagwe District Council	0.463012	0.20798	0.745162
Tanzania	Bariadi District Council	0.346957	0.166928	0.566346
Tanzania	Kasulu Town Council	0.384575	0.182575	0.611908
Tanzania	Korogwe Town Council	0.461203	0.202312	0.738601
Tanzania	Kilwa District Council	0.650889	0.378234	0.874414
Tanzania	Tabora Municipal Council	0.42146	0.17278	0.701233
Tanzania	Singida Municipal Council	0.415753	0.180384	0.677288
Tanzania	Kahama Town Council	0.50743	0.280483	0.741437
Tanzania	Ushetu District Council	0.447553	0.234877	0.682519
Tanzania	Masasi Town Council	0.638984	0.371455	0.854477
Tanzania	Singida District Council	0.429598	0.197068	0.686366
Tanzania	Handeni District Council	0.472039	0.195188	0.758657
Tanzania	Mkalama District Council	0.464009	0.228003	0.721557
Tanzania	Ilala Municipal Council	0.637975	0.412804	0.824953
Tanzania	Nyasa District Council	0.646354	0.358021	0.871178
Tanzania	Ubungo Municipal Council	0.640569	0.411349	0.830221
Tanzania	Kasulu District Council	0.360846	0.153976	0.606578
Tanzania	Mbozi District Council	0.670676	0.390831	0.881839
Tanzania	Gairo District Council	0.507241	0.274522	0.740326
Tanzania	Moshi Municipal Council	0.496393	0.193115	0.797263
Tanzania	Bariadi Town Council	0.336751	0.16857	0.541488
Tanzania	Mbinga District Council	0.65691	0.359646	0.883706
Tanzania	Kaliua District Council	0.348158	0.135276	0.611993
Tanzania	Buhigwe District Council	0.409159	0.214361	0.625978
Tanzania	Busega District Council	0.414123	0.185755	0.676821
Tanzania	Songea Municipal Council	0.69809	0.385396	0.916923
Tanzania	Wanging'ombe District Council	0.645773	0.362834	0.874194
Tanzania	Tunduma Town Council	0.665861	0.359851	0.889733
Tanzania	Arusha City Council	0.549132	0.224306	0.854195
Tanzania	Kilindi District Council	0.430699	0.179834	0.702171
Tanzania	Buchosa District Council	0.477197	0.254214	0.712835
Tanzania	Kwimba District Council	0.388115	0.179851	0.631069
Tanzania	Morogoro Municipal Council	0.593203	0.304847	0.841941
Tanzania	Iringa District Council	0.562684	0.262848	0.82602
Tanzania	Mbarali District Council	0.648323	0.363895	0.88082
Tanzania	Kyela District Council	0.632929	0.326545	0.86962
Tanzania	Kibaha District Council	0.678501	0.439993	0.874438
Tanzania	Tunduru District Council	0.625069	0.321605	0.871696
Tanzania	Tarime Town Council	0.434137	0.230311	0.665141
Tanzania	Nkasi District Council	0.592102	0.327837	0.831225
Tanzania	Songea District Council	0.662248	0.350179	0.894605
Tanzania	Geita Town council	0.48216	0.274075	0.697869
Tanzania	Kinondoni Municipal Council	0.625554	0.375145	0.832583
Tanzania	Rombo District Council	0.490546	0.182483	0.800929
Tanzania	Mbinga Town Council	0.655655	0.362079	0.881153
Tanzania	Madaba District Council	0.646457	0.327273	0.892289
Tanzania	Kiteto District Council	0.479028	0.199213	0.771465
Tanzania	Chamwino District Council	0.520254	0.237747	0.793959
Tanzania	Serengeti District Council	0.38564	0.163366	0.65695
Tanzania	Masasi District Council	0.626024	0.342399	0.853919
Tanzania	Sumbawanga Municipal Council	0.610378	0.34133	0.839691
Tanzania	Missenyi District Council	0.50532	0.208522	0.815867
Tanzania	Ruangwa District Council	0.62237	0.350196	0.84831
Tanzania	Kyerwa District Council	0.427269	0.16665	0.72992
Tanzania	Mbeya City Council	0.64048	0.352189	0.865855
Tanzania	Mkinga District Council	0.481966	0.220776	0.764522
Tanzania	Mwanga District Council	0.505446	0.194876	0.810666
Tanzania	Kondoa Town Council	0.40469	0.142443	0.705988
Tanzania	Ukerewe District Council	0.503146	0.217914	0.80408
Tanzania	Handeni Town Council	0.432554	0.162421	0.724734
Tanzania	Geita District Council	0.422753	0.23794	0.623821
Tanzania	Musoma Municipal Council	0.542705	0.273006	0.807721
Tanzania	Nyamagana Municipal Council	0.464634	0.236158	0.698661
Tanzania	Mkuranga District Council	0.602692	0.365136	0.807593
Tanzania	Korogwe District Council	0.477654	0.202834	0.770683
Tanzania	Itilima District Council	0.328495	0.169943	0.522259
Tanzania	Bukoba Municipal Council	0.539756	0.225718	0.850725
Tanzania	Moshi District Council	0.497134	0.190494	0.800947
Tanzania	Bunda Town Council	0.546729	0.29677	0.801597
Tanzania	Hanang District Council	0.424338	0.176939	0.705183
Tanzania	Mafinga Town Council	0.615439	0.316178	0.866691
Tanzania	Kilosa District Council	0.532673	0.245059	0.799663
Tanzania	Butiama District Council	0.524908	0.273426	0.782643
Tanzania	Momba District Council	0.644737	0.351045	0.878045
Tanzania	Lushoto District Council	0.487668	0.206533	0.787718
Tanzania	Mbulu Town Council	0.442761	0.185156	0.72804
Tanzania	Tandahimba District Council	0.54219	0.274908	0.77875
Tanzania	Mpwapwa District Council	0.484163	0.213124	0.749462
Tanzania	Kigoma Municipal Council	0.601113	0.357629	0.825859
Tanzania	Babati District Council	0.428653	0.176158	0.709546
Tanzania	Manyoni District Council	0.458087	0.190433	0.740705
Tanzania	Nzega Town Council	0.37095	0.173735	0.600486
Tanzania	Itigi District Council	0.43395	0.187711	0.705697
Tanzania	Bumbuli District Council	0.484381	0.205546	0.782972
Tanzania	Kibaha Town Council	0.717996	0.494468	0.892002
Tanzania	Kalambo District Council	0.68119	0.403125	0.899003
Tanzania	Chemba District Council	0.422741	0.156184	0.718681
Tanzania	Mbogwe District Council	0.436717	0.235497	0.658208
Tanzania	Nyang'hwale District Council	0.533032	0.309475	0.759896
Tanzania	Sumbawanga District Council	0.639253	0.368533	0.863921
Tanzania	Nsimbo District Council	0.473961	0.235325	0.723638
Tanzania	Kibiti District Council	0.623415	0.363906	0.845866
Tanzania	Ifakara Town Council	0.576478	0.272001	0.837193
Tanzania	Lindi Municipal Council	0.638415	0.374168	0.851139
Tanzania	Mtwara District Council	0.688876	0.427484	0.886785
Tanzania	Kigamboni Municipal Council	0.608452	0.352048	0.823462
Tanzania	Kibiti District Council	0.57881	0.325642	0.80123

## Sheet: Within-1hr_of_health_facility
Country	District/County	Mean	LCI	UCL
Kenya	Baringo	0.593026	0.460033	0.721031
Kenya	Bomet	0.696578	0.578326	0.797223
Kenya	Bungoma	0.669321	0.564447	0.758274
Kenya	Busia	0.686782	0.589394	0.782592
Kenya	Elgeyo-Marakwet	0.544431	0.412297	0.670431
Kenya	Embu	0.611902	0.489131	0.724875
Kenya	Garissa	0.537735	0.376278	0.698127
Kenya	Homa Bay	0.674002	0.5652	0.774718
Kenya	Isiolo	0.572911	0.426164	0.712376
Kenya	Kajiado	0.601281	0.462652	0.730163
Kenya	Kakamega	0.70711	0.607346	0.796939
Kenya	Kericho	0.723098	0.606492	0.825335
Kenya	Kiambu	0.613909	0.488324	0.725127
Kenya	Kilifi	0.608849	0.480952	0.729417
Kenya	Kirinyaga	0.623283	0.509639	0.732315
Kenya	Kisii	0.684557	0.570205	0.784931
Kenya	Kisumu	0.742752	0.637875	0.828058
Kenya	Kitui	0.621327	0.485099	0.745472
Kenya	Kwale	0.59783	0.470991	0.717199
Kenya	Laikipia	0.630239	0.497053	0.755969
Kenya	Lamu	0.635721	0.497899	0.759864
Kenya	Machakos	0.611881	0.475314	0.73284
Kenya	Makueni	0.63025	0.495939	0.754123
Kenya	Mandera	0.529939	0.366608	0.688784
Kenya	Marsabit	0.525703	0.366192	0.681539
Kenya	Meru	0.553397	0.414756	0.667972
Kenya	Migori	0.634995	0.526208	0.737899
Kenya	Mombasa	0.735662	0.623988	0.828451
Kenya	Murang'a	0.56383	0.438104	0.681478
Kenya	Nairobi	0.695432	0.559759	0.808048
Kenya	Nakuru	0.643651	0.511853	0.76301
Kenya	Nandi	0.671005	0.556147	0.775431
Kenya	Narok	0.62465	0.492399	0.74115
Kenya	Nyamira	0.698725	0.595446	0.794783
Kenya	Nyandarua	0.621312	0.496254	0.742856
Kenya	Nyeri	0.657378	0.539609	0.770999
Kenya	Samburu	0.580886	0.430037	0.721302
Kenya	Siaya	0.741225	0.640053	0.826491
Kenya	Taita Taveta	0.617253	0.485335	0.742536
Kenya	Tana River	0.574114	0.429929	0.711139
Kenya	Tharaka-Nithi	0.613654	0.491084	0.722545
Kenya	Trans Nzoia	0.60396	0.483039	0.721188
Kenya	Turkana	0.563256	0.411996	0.709748
Kenya	Uasin Gishu	0.601334	0.474804	0.723193
Kenya	Vihiga	0.770946	0.679588	0.844961
Kenya	Wajir	0.499161	0.334423	0.663287
Kenya	West Pokot	0.524969	0.375063	0.671214
Uganda	Masaka	0.607982	0.405597	0.81562
Uganda	Butebo	0.448256	0.344887	0.555169
Uganda	Alebtong	0.627487	0.492858	0.749016
Uganda	Bukedea	0.477838	0.357329	0.599873
Uganda	Busia	0.414177	0.196062	0.827991
Uganda	Moroto	0.287489	0.119893	0.590147
Uganda	Kabarole	0.680538	0.547003	0.794986
Uganda	Masindi	0.655367	0.498558	0.79699
Uganda	Kamuli	0.54645	0.400322	0.704723
Uganda	Budaka	0.481783	0.365763	0.599286
Uganda	Maracha	0.527367	0.355576	0.759775
Uganda	Tororo	0.493195	0.349416	0.685042
Uganda	Kagadi	0.579581	0.430289	0.741444
Uganda	Kalangala	0.28189	0.00842032	0.996263
Uganda	Buikwe	0.516511	0.323849	0.776423
Uganda	Luwero	0.628063	0.477008	0.762392
Uganda	Kole	0.672478	0.549138	0.780242
Uganda	Amolatar	0.411369	0.168499	0.864668
Uganda	Lamwo	0.685082	0.487814	0.867605
Uganda	Ibanda	0.736564	0.59873	0.846662
Uganda	Wakiso	0.560181	0.422126	0.738961
Uganda	Kaabong	0.536775	0.338193	0.795347
Uganda	Bunyangabu	0.688848	0.564275	0.795908
Uganda	Iganga	0.540189	0.395369	0.680146
Uganda	Nakasongola	0.5389	0.31545	0.836155
Uganda	Kaberamaido	0.436344	0.265873	0.684315
Uganda	Namayingo	0.384884	0.171274	0.828095
Uganda	Rukungiri	0.670211	0.532259	0.793541
Uganda	Mubende	0.488271	0.335374	0.642644
Uganda	Buvuma	0.281777	0.0138973	0.987998
Uganda	Pakwach	0.584419	0.350482	0.86794
Uganda	Rubanda	0.566705	0.415003	0.766455
Uganda	Luuka	0.552685	0.40069	0.712872
Uganda	Soroti	0.529085	0.38412	0.70328
Uganda	Kaliro	0.421451	0.238834	0.718926
Uganda	Omoro	0.640074	0.5092	0.757321
Uganda	Rukiga	0.606144	0.464501	0.755535
Uganda	Kween	0.448123	0.293574	0.623825
Uganda	Amuru	0.708743	0.564268	0.835245
Uganda	Kitgum	0.636329	0.461685	0.789689
Uganda	Kyegegwa	0.61582	0.474639	0.743932
Uganda	Serere	0.403473	0.219456	0.747815
Uganda	Kanungu	0.577589	0.415036	0.796803
Uganda	Zombo	0.634845	0.450768	0.829601
Uganda	Bukwo	0.37386	0.182171	0.698545
Uganda	Kyenjojo	0.719596	0.591595	0.825861
Uganda	Jinja	0.51966	0.337405	0.769796
Uganda	Kapchorwa	0.511784	0.377161	0.64566
Uganda	Butaleja	0.518521	0.400699	0.635153
Uganda	Amuria	0.537548	0.389139	0.681051
Uganda	Sheema	0.778661	0.655361	0.873703
Uganda	Yumbe	0.710231	0.552508	0.846855
Uganda	Kasese	0.578826	0.4124	0.770632
Uganda	Rubirizi	0.675276	0.491371	0.85051
Uganda	Adjumani	0.687833	0.507652	0.863425
Uganda	Buyende	0.405713	0.198432	0.799779
Uganda	Kisoro	0.454875	0.252263	0.819381
Uganda	Ntungamo	0.684409	0.526198	0.82505
Uganda	Mbarara	0.763342	0.623721	0.870535
Uganda	Nakapiripirit	0.375039	0.224447	0.546761
Uganda	Gulu	0.659693	0.535113	0.769783
Uganda	Bukomansimbi	0.617502	0.456543	0.761203
Uganda	Kibaale	0.619099	0.47784	0.746645
Uganda	Kikuube	0.568189	0.398132	0.75385
Uganda	Mpigi	0.645088	0.46097	0.818184
Uganda	Dokolo	0.527012	0.364921	0.72961
Uganda	Mitooma	0.700129	0.548397	0.824817
Uganda	Lwengo	0.658987	0.513165	0.78521
Uganda	Kayunga	0.517411	0.325275	0.797552
Uganda	Lyantonde	0.638912	0.465816	0.788417
Uganda	Ssembabule	0.601627	0.440645	0.748401
Uganda	Bududa	0.468154	0.342415	0.622466
Uganda	Agago	0.594164	0.425294	0.748524
Uganda	Apac	0.503075	0.304653	0.74717
Uganda	Pallisa	0.37741	0.224205	0.631192
Uganda	Lira	0.717408	0.598263	0.817529
Uganda	Kotido	0.539662	0.363951	0.708428
Uganda	Butambala	0.669549	0.482434	0.823326
Uganda	Kalungu	0.622411	0.451577	0.781119
Uganda	Katakwi	0.530486	0.347549	0.730626
Uganda	Kiruhura	0.710666	0.546501	0.849102
Uganda	Buliisa	0.537532	0.312029	0.854279
Uganda	Kamwenge	0.707223	0.566431	0.823358
Uganda	Manafwa	0.463932	0.346042	0.584882
Uganda	Kyankwanzi	0.630084	0.466221	0.773895
Uganda	Napak	0.377336	0.213385	0.564993
Uganda	Buhweju	0.786147	0.660004	0.881759
Uganda	Namutumba	0.476097	0.334042	0.630333
Uganda	Kiboga	0.581654	0.403341	0.744355
Uganda	Bugiri	0.472694	0.316623	0.669169
Uganda	Otuke	0.603061	0.444886	0.746836
Uganda	Kumi	0.490357	0.356661	0.652737
Uganda	Arua	0.559786	0.399232	0.734598
Uganda	Sironko	0.546372	0.434456	0.655131
Uganda	Nebbi	0.66862	0.51522	0.82672
Uganda	Kampala	0.526549	0.41173	0.702812
Uganda	Pader	0.642402	0.487464	0.778105
Uganda	Mbale	0.523318	0.420469	0.624835
Uganda	Kakumiro	0.641931	0.507317	0.761986
Uganda	Abim	0.5054	0.337057	0.672795
Uganda	Ngora	0.455473	0.27713	0.788829
Uganda	Mukono	0.582691	0.428013	0.765537
Uganda	Kyotera	0.677281	0.486015	0.846323
Uganda	Kabale	0.483501	0.298385	0.764891
Uganda	Amudat	0.274686	0.0888576	0.687225
Uganda	Mayuge	0.457703	0.262281	0.786821
Uganda	Bushenyi	0.74416	0.598022	0.858408
Uganda	Nakaseke	0.647798	0.466178	0.802739
Uganda	Mityana	0.635386	0.457258	0.806936
Uganda	Isingiro	0.627003	0.436794	0.839376
Uganda	Ntoroko	0.490754	0.285372	0.829333
Uganda	Nwoya	0.594928	0.407223	0.810948
Uganda	Bundibugyo	0.501917	0.331265	0.751186
Uganda	Kiryandongo	0.506433	0.325313	0.721369
Uganda	Namisindwa	0.383574	0.198626	0.721046
Uganda	Oyam	0.580556	0.440786	0.715692
Uganda	Koboko	0.572064	0.381157	0.852618
Uganda	Bulambuli	0.529863	0.397183	0.6601
Uganda	Gomba	0.601092	0.405245	0.78741
Uganda	Rakai	0.647602	0.468587	0.828243
Uganda	Moyo	0.687454	0.475678	0.91128
Uganda	Kibuku	0.421378	0.291368	0.581446
Uganda	Kassanda	0.535195	0.346194	0.72561
Uganda	Hoima	0.566742	0.417929	0.743603
Uganda	Kwania	0.549809	0.370336	0.762071
Uganda	Kapelebyong	0.525433	0.35784	0.688965
Uganda	Nabilatuk	0.354999	0.216372	0.513354
Uganda	Bugweri	0.512034	0.369315	0.653307
Uganda	Rwampara	0.760438	0.631326	0.861546
Uganda	Kitagwenda	0.63899	0.46866	0.861837
Uganda	Madi Okollo	0.625859	0.444999	0.805753
Uganda	Karenga	0.591287	0.355498	0.809377
Uganda	Obongi	0.634071	0.427358	0.885517
Uganda	Kalaki	0.433249	0.285116	0.637783
Uganda	Kazo	0.691924	0.533818	0.821991
Tanzania	Songwe District Council	0.645212	0.486571	0.785978
Tanzania	Simanjiro District Council	0.62324	0.461097	0.76814
Tanzania	Shinyanga District Council	0.530266	0.408595	0.646392
Tanzania	Namtumbo District Council	0.743789	0.600647	0.860798
Tanzania	Biharamulo District Council	0.428554	0.286261	0.567394
Tanzania	Sikonge District Council	0.53297	0.378558	0.690844
Tanzania	Tanga City Council	0.715005	0.584037	0.830228
Tanzania	Babati Town Council	0.576969	0.430044	0.699704
Tanzania	Arusha District Council	0.707711	0.582183	0.816132
Tanzania	Bukoba District Council	0.6436	0.508458	0.770267
Tanzania	Chato District Council	0.477861	0.351176	0.604004
Tanzania	Ilemela Municipal Council	0.676258	0.545778	0.784671
Tanzania	Temeke Municipal Council	0.90531	0.848718	0.945498
Tanzania	Makete District Council	0.691372	0.551591	0.810214
Tanzania	Same District Council	0.657277	0.506689	0.791748
Tanzania	Longido District Council	0.63665	0.464938	0.788919
Tanzania	Ngara District Council	0.506872	0.349868	0.661658
Tanzania	Mpimbwe District Council	0.52733	0.401261	0.650802
Tanzania	Siha District Council	0.675958	0.531193	0.800818
Tanzania	Muleba District Council	0.587916	0.451861	0.720973
Tanzania	Ulanga District Council	0.704608	0.560694	0.832259
Tanzania	Mbeya District Council	0.72279	0.60596	0.823782
Tanzania	Busokelo District Council	0.707922	0.575675	0.824547
Tanzania	Iringa Municipal Council	0.697568	0.556711	0.807568
Tanzania	Msalala District Council	0.530352	0.409662	0.647514
Tanzania	Meatu District Council	0.487318	0.355422	0.6175
Tanzania	Kondoa District Council	0.585991	0.426592	0.730585
Tanzania	Njombe Town Council	0.685986	0.549202	0.799894
Tanzania	Mpanda Municipal Council	0.584486	0.475166	0.686178
Tanzania	Urambo District Council	0.479601	0.330685	0.638886
Tanzania	Liwale District Council	0.717177	0.55739	0.847435
Tanzania	Malinyi District Council	0.666749	0.50674	0.808631
Tanzania	Mlele District Council	0.49002	0.341331	0.641051
Tanzania	Kishapu District Council	0.570039	0.44943	0.695761
Tanzania	Ludewa District Council	0.672881	0.522916	0.797108
Tanzania	Bagamoyo District Council	0.746792	0.64318	0.836683
Tanzania	Kisarawe District Council	0.781235	0.672582	0.878082
Tanzania	Meru District Council	0.689075	0.559975	0.802299
Tanzania	Mbulu District Council	0.581959	0.452673	0.704371
Tanzania	Mafia District Council	0.653549	0.476344	0.80904
Tanzania	Newala District Council	0.735191	0.625433	0.829878
Tanzania	Ngorongoro District Council	0.568847	0.39994	0.731768
Tanzania	Maswa District Council	0.511456	0.39329	0.629266
Tanzania	Mtwara Municipal Council	0.726164	0.554971	0.846311
Tanzania	Kigoma District Council	0.52376	0.386218	0.668668
Tanzania	Dodoma Municipal Council	0.694976	0.55627	0.814492
Tanzania	Rungwe District Council	0.723536	0.602796	0.832734
Tanzania	Uyui District Council	0.451586	0.303233	0.607021
Tanzania	Kongwa District Council	0.541683	0.395152	0.68018
Tanzania	Nanyumbu District Council	0.771284	0.649172	0.87089
Tanzania	Chalinze District Council	0.69632	0.592235	0.787135
Tanzania	Kakonko District Council	0.384246	0.241767	0.526816
Tanzania	Igunga District Council	0.458985	0.318451	0.607355
Tanzania	Karatu District Council	0.586795	0.431087	0.729535
Tanzania	Monduli District Council	0.630504	0.473666	0.770791
Tanzania	Muheza District Council	0.66259	0.529238	0.787107
Tanzania	Newala Town Council	0.745047	0.628458	0.844269
Tanzania	Njombe District Council	0.650397	0.501051	0.778568
Tanzania	Ileje District Council	0.701247	0.568919	0.816157
Tanzania	Bahi District Council	0.587208	0.434851	0.733973
Tanzania	Bunda District Council	0.591025	0.454171	0.715155
Tanzania	Mpanda District Council	0.479446	0.330347	0.628493
Tanzania	Makambako Town Council	0.690332	0.553606	0.805635
Tanzania	Uvinza District Council	0.493571	0.347441	0.637261
Tanzania	Hai District Council	0.695544	0.563186	0.808777
Tanzania	Pangani District Council	0.619094	0.486222	0.738626
Tanzania	Sengerema District Council	0.554364	0.438088	0.666684
Tanzania	Mtama District Council	0.689249	0.555638	0.80049
Tanzania	Shinyanga Municipal Council	0.670151	0.558163	0.776475
Tanzania	Misungwi District Council	0.526072	0.396462	0.645384
Tanzania	Kibondo District Council	0.402747	0.264046	0.5446
Tanzania	Kilolo District Council	0.594052	0.432977	0.728373
Tanzania	Iramba District Council	0.498815	0.355723	0.649363
Tanzania	Nachingwea District Council	0.746183	0.632373	0.838414
Tanzania	Rorya District Council	0.641925	0.510332	0.762758
Tanzania	Nzega District Council	0.463246	0.333311	0.593724
Tanzania	Ikungi District Council	0.540216	0.382978	0.688749
Tanzania	Bukombe District Council	0.414082	0.285789	0.543712
Tanzania	Mvomero District Council	0.651018	0.507627	0.776843
Tanzania	Nanyamba Town Council	0.654003	0.507891	0.775977
Tanzania	Mufindi District Council	0.628495	0.47222	0.767119
Tanzania	Magu District Council	0.532965	0.39913	0.650065
Tanzania	Kilombero District Council	0.626986	0.458115	0.770582
Tanzania	Morogoro District Council	0.709593	0.571173	0.830356
Tanzania	Tarime District Council	0.652896	0.527526	0.770709
Tanzania	Chunya District Council	0.643126	0.483461	0.786177
Tanzania	Musoma District Council	0.613681	0.482369	0.738827
Tanzania	Karagwe District Council	0.584459	0.440675	0.723126
Tanzania	Bariadi District Council	0.481511	0.35876	0.603316
Tanzania	Kasulu Town Council	0.443781	0.32862	0.563411
Tanzania	Korogwe Town Council	0.687693	0.557397	0.795665
Tanzania	Kilwa District Council	0.653183	0.48718	0.802589
Tanzania	Tabora Municipal Council	0.569886	0.417894	0.70794
Tanzania	Singida Municipal Council	0.599578	0.447838	0.731213
Tanzania	Kahama Town Council	0.599939	0.483825	0.709208
Tanzania	Ushetu District Council	0.460646	0.337944	0.588641
Tanzania	Masasi Town Council	0.773304	0.671848	0.854946
Tanzania	Singida District Council	0.547436	0.403369	0.677148
Tanzania	Handeni District Council	0.619781	0.463119	0.756872
Tanzania	Mkalama District Council	0.559666	0.427316	0.694353
Tanzania	Ilala Municipal Council	0.904638	0.848105	0.945628
Tanzania	Nyasa District Council	0.677636	0.520237	0.804437
Tanzania	Ubungo Municipal Council	0.918455	0.865473	0.955968
Tanzania	Kasulu District Council	0.403391	0.271869	0.53694
Tanzania	Mbozi District Council	0.669264	0.534222	0.779211
Tanzania	Gairo District Council	0.571424	0.436524	0.695648
Tanzania	Moshi Municipal Council	0.766741	0.649559	0.860176
Tanzania	Bariadi Town Council	0.468652	0.35159	0.581439
Tanzania	Mbinga District Council	0.67972	0.527438	0.800239
Tanzania	Kaliua District Council	0.459196	0.304898	0.622152
Tanzania	Buhigwe District Council	0.443755	0.322511	0.574801
Tanzania	Busega District Council	0.549182	0.426531	0.662685
Tanzania	Songea Municipal Council	0.7876	0.674207	0.873757
Tanzania	Wanging'ombe District Council	0.668658	0.530863	0.789478
Tanzania	Tunduma Town Council	0.751175	0.614823	0.850059
Tanzania	Arusha City Council	0.770441	0.655245	0.862301
Tanzania	Kilindi District Council	0.526625	0.364105	0.672759
Tanzania	Buchosa District Council	0.524192	0.399518	0.654275
Tanzania	Kwimba District Council	0.522873	0.398638	0.63865
Tanzania	Morogoro Municipal Council	0.780105	0.66598	0.868255
Tanzania	Iringa District Council	0.606785	0.446835	0.744368
Tanzania	Mbarali District Council	0.705491	0.571091	0.828045
Tanzania	Kyela District Council	0.719059	0.583285	0.835774
Tanzania	Kibaha District Council	0.77345	0.663511	0.874772
Tanzania	Tunduru District Council	0.735166	0.58594	0.857873
Tanzania	Tarime Town Council	0.707685	0.594686	0.810419
Tanzania	Nkasi District Council	0.571226	0.421772	0.716264
Tanzania	Songea District Council	0.716917	0.577759	0.829104
Tanzania	Geita Town council	0.575251	0.463797	0.687353
Tanzania	Kinondoni Municipal Council	0.911773	0.853844	0.952517
Tanzania	Rombo District Council	0.649825	0.496772	0.782011
Tanzania	Mbinga Town Council	0.70273	0.563847	0.813776
Tanzania	Madaba District Council	0.702398	0.547291	0.82947
Tanzania	Kiteto District Council	0.548197	0.380666	0.705431
Tanzania	Chamwino District Council	0.600084	0.448824	0.746337
Tanzania	Serengeti District Council	0.594932	0.457537	0.724213
Tanzania	Masasi District Council	0.749875	0.636472	0.842829
Tanzania	Sumbawanga Municipal Council	0.667957	0.531759	0.785318
Tanzania	Missenyi District Council	0.641671	0.49721	0.77469
Tanzania	Ruangwa District Council	0.738608	0.62676	0.834787
Tanzania	Kyerwa District Council	0.577164	0.417971	0.731869
Tanzania	Mbeya City Council	0.807896	0.711681	0.884714
Tanzania	Mkinga District Council	0.637654	0.491146	0.779136
Tanzania	Mwanga District Council	0.671881	0.521596	0.805787
Tanzania	Kondoa Town Council	0.585991	0.426592	0.730585
Tanzania	Ukerewe District Council	0.603728	0.44807	0.741253
Tanzania	Handeni Town Council	0.584918	0.416318	0.729082
Tanzania	Geita District Council	0.490865	0.382129	0.603184
Tanzania	Musoma Municipal Council	0.69529	0.571978	0.805731
Tanzania	Nyamagana Municipal Council	0.680449	0.552984	0.78454
Tanzania	Mkuranga District Council	0.733452	0.615323	0.838664
Tanzania	Korogwe District Council	0.654812	0.515593	0.779251
Tanzania	Itilima District Council	0.424195	0.306528	0.541811
Tanzania	Bukoba Municipal Council	0.756207	0.639033	0.854296
Tanzania	Moshi District Council	0.675632	0.537445	0.794362
Tanzania	Bunda Town Council	0.615199	0.496499	0.722429
Tanzania	Hanang District Council	0.59034	0.452089	0.718456
Tanzania	Mafinga Town Council	0.653999	0.492674	0.790158
Tanzania	Kilosa District Council	0.634681	0.483311	0.766497
Tanzania	Butiama District Council	0.633739	0.510851	0.75089
Tanzania	Momba District Council	0.641866	0.489539	0.782405
Tanzania	Lushoto District Council	0.690121	0.555744	0.815801
Tanzania	Mbulu Town Council	0.574511	0.424993	0.706794
Tanzania	Tandahimba District Council	0.699197	0.574033	0.804553
Tanzania	Mpwapwa District Council	0.579321	0.425217	0.721865
Tanzania	Kigoma Municipal Council	0.629965	0.479693	0.770916
Tanzania	Babati District Council	0.574494	0.429672	0.702484
Tanzania	Manyoni District Council	0.57588	0.416149	0.728823
Tanzania	Nzega Town Council	0.544498	0.427392	0.664782
Tanzania	Itigi District Council	0.526693	0.351368	0.697929
Tanzania	Bumbuli District Council	0.669559	0.530072	0.796765
Tanzania	Kibaha Town Council	0.832304	0.749582	0.907037
Tanzania	Kalambo District Council	0.649062	0.500104	0.793403
Tanzania	Chemba District Council	0.575468	0.412545	0.731215
Tanzania	Mbogwe District Council	0.475195	0.360163	0.592202
Tanzania	Nyang'hwale District Council	0.51722	0.39918	0.630811
Tanzania	Sumbawanga District Council	0.615423	0.4661	0.76113
Tanzania	Nsimbo District Council	0.533467	0.401486	0.662944
Tanzania	Kibiti District Council	0.643788	0.475758	0.796066
Tanzania	Ifakara Town Council	0.678429	0.525377	0.802465
Tanzania	Lindi Municipal Council	0.684218	0.541513	0.803536
Tanzania	Mtwara District Council	0.652364	0.487302	0.783647
Tanzania	Kigamboni Municipal Council	0.868307	0.791753	0.925261
Tanzania	Kibiti District Council	0.621327	0.45847	0.770125

## Sheet: Outside-1hr_of_health_facility
Country	District/County	Mean	LCI	UCL
Kenya	Baringo	0.460219	0.24584	0.684527
Kenya	Bomet	0.802288	0.542996	0.942699
Kenya	Bungoma	0.763764	0.506577	0.913371
Kenya	Busia	0.672811	0.417608	0.852782
Kenya	Elgeyo-Marakwet	0.336146	0.1561	0.561882
Kenya	Embu	0.635528	0.388589	0.833664
Kenya	Garissa	0.462803	0.256534	0.671814
Kenya	Homa Bay	0.665648	0.423966	0.84183
Kenya	Isiolo	0.49915	0.285542	0.715393
Kenya	Kajiado	0.54661	0.325012	0.747769
Kenya	Kakamega	0.788078	0.544885	0.92128
Kenya	Kericho	0.831936	0.586536	0.954231
Kenya	Kiambu	0.494992	0.275123	0.716784
Kenya	Kilifi	0.575883	0.322836	0.800672
Kenya	Kirinyaga	0.589404	0.350367	0.798085
Kenya	Kisii	0.7036	0.44879	0.877346
Kenya	Kisumu	0.884021	0.658656	0.976972
Kenya	Kitui	0.653476	0.404179	0.845139
Kenya	Kwale	0.596343	0.340442	0.814816
Kenya	Laikipia	0.565986	0.340113	0.769502
Kenya	Lamu	0.653464	0.418081	0.841908
Kenya	Machakos	0.584421	0.343168	0.794013
Kenya	Makueni	0.653224	0.403851	0.843973
Kenya	Mandera	0.456687	0.212447	0.672888
Kenya	Marsabit	0.417689	0.2233	0.641936
Kenya	Meru	0.604456	0.370453	0.803399
Kenya	Migori	0.449414	0.238736	0.659438
Kenya	Mombasa	0.705672	0.450077	0.88471
Kenya	Murang'a	0.4192	0.203524	0.668943
Kenya	Nairobi	0.513685	0.288342	0.733831
Kenya	Nakuru	0.555554	0.328836	0.7629
Kenya	Nandi	0.71076	0.46314	0.877539
Kenya	Narok	0.61742	0.377135	0.805431
Kenya	Nyamira	0.759959	0.507829	0.913739
Kenya	Nyandarua	0.517389	0.303668	0.734145
Kenya	Nyeri	0.630236	0.389199	0.828565
Kenya	Samburu	0.533971	0.325599	0.731667
Kenya	Siaya	0.869238	0.637399	0.970582
Kenya	Taita Taveta	0.620417	0.334193	0.850146
Kenya	Tana River	0.534135	0.319088	0.736912
Kenya	Tharaka-Nithi	0.714382	0.46648	0.88603
Kenya	Trans Nzoia	0.461421	0.260039	0.664256
Kenya	Turkana	0.388231	0.176724	0.601808
Kenya	Uasin Gishu	0.412619	0.201439	0.652589
Kenya	Vihiga	0.925896	0.718433	0.99177
Kenya	Wajir	0.421969	0.222275	0.641518
Kenya	West Pokot	0.268414	0.13294	0.443228
Uganda	Masaka	0.510181	0.285391	0.733828
Uganda	Butebo	0.446148	0.250534	0.673035
Uganda	Alebtong	0.536232	0.316769	0.745117
Uganda	Bukedea	0.449568	0.251497	0.679136
Uganda	Busia	0.430011	0.254007	0.612631
Uganda	Moroto	0.449574	0.249184	0.662446
Uganda	Kabarole	0.539673	0.330133	0.736278
Uganda	Masindi	0.579751	0.362145	0.772079
Uganda	Kamuli	0.500657	0.30365	0.709024
Uganda	Budaka	0.449781	0.255173	0.676738
Uganda	Maracha	0.501728	0.279487	0.708392
Uganda	Tororo	0.435429	0.252257	0.644734
Uganda	Kagadi	0.47471	0.268928	0.668247
Uganda	Kalangala	0.406029	0.202115	0.639664
Uganda	Buikwe	0.490343	0.307709	0.687476
Uganda	Luwero	0.523892	0.3129	0.731721
Uganda	Kole	0.560284	0.334016	0.763926
Uganda	Amolatar	0.48734	0.31503	0.659956
Uganda	Lamwo	0.574123	0.337625	0.791362
Uganda	Ibanda	0.526028	0.297072	0.745457
Uganda	Wakiso	0.602361	0.41539	0.769404
Uganda	Kaabong	0.491907	0.284928	0.705214
Uganda	Bunyangabu	0.559675	0.353911	0.752472
Uganda	Iganga	0.477782	0.297263	0.682643
Uganda	Nakasongola	0.523254	0.321177	0.723507
Uganda	Kaberamaido	0.509893	0.315741	0.70902
Uganda	Namayingo	0.417594	0.226118	0.631542
Uganda	Rukungiri	0.565298	0.333176	0.771007
Uganda	Mubende	0.524437	0.296326	0.741694
Uganda	Buvuma	0.389823	0.204483	0.611404
Uganda	Pakwach	0.621229	0.434811	0.795064
Uganda	Rubanda	0.494756	0.325483	0.664604
Uganda	Luuka	0.488961	0.304667	0.694492
Uganda	Soroti	0.486316	0.274632	0.704536
Uganda	Kaliro	0.445105	0.282811	0.628098
Uganda	Omoro	0.600021	0.356378	0.80544
Uganda	Rukiga	0.520562	0.32521	0.716455
Uganda	Kween	0.468949	0.262487	0.698731
Uganda	Amuru	0.597187	0.356596	0.808147
Uganda	Kitgum	0.576613	0.367475	0.769707
Uganda	Kyegegwa	0.500015	0.27426	0.721623
Uganda	Serere	0.420656	0.22848	0.627888
Uganda	Kanungu	0.521961	0.304343	0.725168
Uganda	Zombo	0.549494	0.320175	0.755169
Uganda	Bukwo	0.467995	0.254435	0.704051
Uganda	Kyenjojo	0.494711	0.278919	0.702021
Uganda	Jinja	0.507686	0.336563	0.695674
Uganda	Kapchorwa	0.471265	0.269969	0.697557
Uganda	Butaleja	0.453486	0.262451	0.674517
Uganda	Amuria	0.509068	0.292955	0.725628
Uganda	Sheema	0.548671	0.318829	0.761025
Uganda	Yumbe	0.579538	0.342358	0.786612
Uganda	Kasese	0.532448	0.312884	0.744036
Uganda	Rubirizi	0.528623	0.301255	0.745797
Uganda	Adjumani	0.620466	0.406864	0.815465
Uganda	Buyende	0.441473	0.256218	0.63832
Uganda	Kisoro	0.464825	0.2897	0.639271
Uganda	Ntungamo	0.533562	0.313693	0.744265
Uganda	Mbarara	0.546748	0.312005	0.764556
Uganda	Nakapiripirit	0.462206	0.256589	0.684638
Uganda	Gulu	0.639851	0.376273	0.844846
Uganda	Bukomansimbi	0.508807	0.282376	0.734933
Uganda	Kibaale	0.516721	0.292894	0.724308
Uganda	Kikuube	0.515866	0.293287	0.718845
Uganda	Mpigi	0.529749	0.329199	0.731921
Uganda	Dokolo	0.524591	0.324799	0.723797
Uganda	Mitooma	0.560964	0.32645	0.771288
Uganda	Lwengo	0.50988	0.280185	0.738056
Uganda	Kayunga	0.508799	0.307491	0.717098
Uganda	Lyantonde	0.520484	0.292356	0.742344
Uganda	Ssembabule	0.512846	0.283947	0.738422
Uganda	Bududa	0.466856	0.291391	0.662504
Uganda	Agago	0.530057	0.312833	0.739243
Uganda	Apac	0.56305	0.358877	0.749874
Uganda	Pallisa	0.42163	0.237299	0.631665
Uganda	Lira	0.567016	0.338095	0.771854
Uganda	Kotido	0.508943	0.302129	0.715536
Uganda	Butambala	0.523568	0.31126	0.737264
Uganda	Kalungu	0.506126	0.282795	0.731521
Uganda	Katakwi	0.474048	0.275116	0.68878
Uganda	Kiruhura	0.526265	0.295751	0.7477
Uganda	Buliisa	0.554538	0.340188	0.750026
Uganda	Kamwenge	0.506517	0.284481	0.724657
Uganda	Manafwa	0.455633	0.275822	0.661387
Uganda	Kyankwanzi	0.524263	0.299076	0.739116
Uganda	Napak	0.441078	0.259748	0.630639
Uganda	Buhweju	0.555035	0.320841	0.76871
Uganda	Namutumba	0.467504	0.288439	0.67598
Uganda	Kiboga	0.516358	0.292953	0.736324
Uganda	Bugiri	0.440467	0.258038	0.639995
Uganda	Otuke	0.520016	0.299629	0.734425
Uganda	Kumi	0.450008	0.250223	0.676477
Uganda	Arua	0.533034	0.308191	0.731127
Uganda	Sironko	0.470398	0.277899	0.688294
Uganda	Nebbi	0.585451	0.369576	0.778909
Uganda	Kampala	0.662614	0.449303	0.833084
Uganda	Pader	0.540184	0.310198	0.757484
Uganda	Mbale	0.474143	0.284013	0.68802
Uganda	Kakumiro	0.521745	0.296284	0.732687
Uganda	Abim	0.510363	0.293673	0.724986
Uganda	Ngora	0.438067	0.239828	0.659036
Uganda	Mukono	0.545622	0.353425	0.732994
Uganda	Kyotera	0.513746	0.284176	0.7398
Uganda	Kabale	0.498651	0.326551	0.681137
Uganda	Amudat	0.448679	0.230104	0.689546
Uganda	Mayuge	0.443238	0.269099	0.632776
Uganda	Bushenyi	0.535129	0.306568	0.750527
Uganda	Nakaseke	0.526477	0.30929	0.738616
Uganda	Mityana	0.513508	0.294888	0.732874
Uganda	Isingiro	0.522292	0.293634	0.745148
Uganda	Ntoroko	0.493751	0.28469	0.700146
Uganda	Nwoya	0.591592	0.367692	0.790931
Uganda	Bundibugyo	0.536065	0.359773	0.714432
Uganda	Kiryandongo	0.59256	0.4042	0.765475
Uganda	Namisindwa	0.443044	0.275156	0.633143
Uganda	Oyam	0.569565	0.34236	0.771335
Uganda	Koboko	0.520922	0.287874	0.739073
Uganda	Bulambuli	0.465862	0.268214	0.690805
Uganda	Gomba	0.519001	0.298083	0.738011
Uganda	Rakai	0.512406	0.28132	0.740885
Uganda	Moyo	0.618864	0.410231	0.815411
Uganda	Kibuku	0.44287	0.253872	0.66549
Uganda	Kassanda	0.513069	0.288998	0.734601
Uganda	Hoima	0.565771	0.329443	0.771385
Uganda	Kwania	0.548505	0.345611	0.734256
Uganda	Kapelebyong	0.505991	0.290554	0.721855
Uganda	Nabilatuk	0.447985	0.259287	0.648473
Uganda	Bugweri	0.462239	0.278165	0.669703
Uganda	Rwampara	0.540301	0.310612	0.756594
Uganda	Kitagwenda	0.518241	0.29183	0.738805
Uganda	Madi Okollo	0.574297	0.344206	0.773373
Uganda	Karenga	0.539339	0.329148	0.739026
Uganda	Obongi	0.605398	0.385053	0.802502
Uganda	Kalaki	0.491448	0.283612	0.706452
Uganda	Kazo	0.510343	0.282426	0.734136
Tanzania	Songwe District Council	0.612957	0.271758	0.888053
Tanzania	Simanjiro District Council	0.754876	0.43881	0.94563
Tanzania	Shinyanga District Council	0.598177	0.282539	0.872539
Tanzania	Namtumbo District Council	0.629992	0.301445	0.885591
Tanzania	Biharamulo District Council	0.533589	0.20671	0.849717
Tanzania	Sikonge District Council	0.378888	0.125135	0.711335
Tanzania	Tanga City Council	0.7805	0.579237	0.90869
Tanzania	Babati Town Council	0.799179	0.477695	0.964026
Tanzania	Arusha District Council	0.828697	0.56957	0.963353
Tanzania	Bukoba District Council	0.626699	0.238954	0.918717
Tanzania	Chato District Council	0.495278	0.175905	0.828938
Tanzania	Ilemela Municipal Council	0.669532	0.504197	0.806497
Tanzania	Temeke Municipal Council	0.910396	0.698307	0.985588
Tanzania	Makete District Council	0.653435	0.305679	0.910413
Tanzania	Same District Council	0.753083	0.411912	0.951871
Tanzania	Longido District Council	0.767253	0.454273	0.948808
Tanzania	Ngara District Council	0.697687	0.404897	0.911729
Tanzania	Mpimbwe District Council	0.507269	0.200407	0.816088
Tanzania	Siha District Council	0.825626	0.619965	0.948576
Tanzania	Muleba District Council	0.58259	0.22336	0.887822
Tanzania	Ulanga District Council	0.681525	0.362823	0.904109
Tanzania	Mbeya District Council	0.700198	0.376237	0.921196
Tanzania	Busokelo District Council	0.661111	0.313798	0.913498
Tanzania	Iringa Municipal Council	0.789289	0.486826	0.952816
Tanzania	Msalala District Council	0.595634	0.282317	0.871407
Tanzania	Meatu District Council	0.551749	0.248573	0.818943
Tanzania	Kondoa District Council	0.765451	0.416316	0.957852
Tanzania	Njombe Town Council	0.616687	0.267918	0.892707
Tanzania	Mpanda Municipal Council	0.529443	0.278325	0.766751
Tanzania	Urambo District Council	0.238717	0.0793144	0.484592
Tanzania	Liwale District Council	0.766676	0.421649	0.954158
Tanzania	Malinyi District Council	0.615733	0.346117	0.837516
Tanzania	Mlele District Council	0.351354	0.0906776	0.713799
Tanzania	Kishapu District Council	0.588728	0.27502	0.857071
Tanzania	Ludewa District Council	0.568008	0.225138	0.867002
Tanzania	Bagamoyo District Council	0.727119	0.553513	0.855522
Tanzania	Kisarawe District Council	0.768183	0.542094	0.916243
Tanzania	Meru District Council	0.821697	0.57869	0.956312
Tanzania	Mbulu District Council	0.751639	0.427913	0.944014
Tanzania	Mafia District Council	0.742034	0.472194	0.919491
Tanzania	Newala District Council	0.831708	0.550535	0.967936
Tanzania	Ngorongoro District Council	0.658308	0.335655	0.896039
Tanzania	Maswa District Council	0.586451	0.269343	0.857135
Tanzania	Mtwara Municipal Council	0.852432	0.676963	0.95271
Tanzania	Kigoma District Council	0.571706	0.346932	0.784541
Tanzania	Dodoma Municipal Council	0.712518	0.356408	0.933771
Tanzania	Rungwe District Council	0.681292	0.345105	0.917563
Tanzania	Uyui District Council	0.353851	0.146186	0.634882
Tanzania	Kongwa District Council	0.603912	0.263912	0.880617
Tanzania	Nanyumbu District Council	0.812561	0.456157	0.975029
Tanzania	Chalinze District Council	0.692704	0.509426	0.828883
Tanzania	Kakonko District Council	0.528335	0.20102	0.847024
Tanzania	Igunga District Council	0.403433	0.173708	0.673663
Tanzania	Karatu District Council	0.737338	0.440752	0.928793
Tanzania	Monduli District Council	0.772916	0.466074	0.949652
Tanzania	Muheza District Council	0.755227	0.474458	0.929983
Tanzania	Newala Town Council	0.829264	0.507055	0.974983
Tanzania	Njombe District Council	0.60968	0.287435	0.876786
Tanzania	Ileje District Council	0.67323	0.354233	0.905665
Tanzania	Bahi District Council	0.612288	0.266996	0.888763
Tanzania	Bunda District Council	0.62769	0.374903	0.83988
Tanzania	Mpanda District Council	0.462781	0.241398	0.702203
Tanzania	Makambako Town Council	0.703848	0.408913	0.911325
Tanzania	Uvinza District Council	0.47309	0.28482	0.675716
Tanzania	Hai District Council	0.834318	0.637462	0.950082
Tanzania	Pangani District Council	0.635149	0.438933	0.798116
Tanzania	Sengerema District Council	0.553897	0.32909	0.776386
Tanzania	Mtama District Council	0.83166	0.613148	0.95378
Tanzania	Shinyanga Municipal Council	0.685123	0.358293	0.913327
Tanzania	Misungwi District Council	0.61405	0.356089	0.840466
Tanzania	Kibondo District Council	0.483366	0.166818	0.815305
Tanzania	Kilolo District Council	0.685836	0.375951	0.904883
Tanzania	Iramba District Council	0.471679	0.243206	0.707456
Tanzania	Nachingwea District Council	0.83217	0.532755	0.971806
Tanzania	Rorya District Council	0.666731	0.473945	0.829285
Tanzania	Nzega District Council	0.458552	0.198467	0.756888
Tanzania	Ikungi District Council	0.618377	0.375105	0.824763
Tanzania	Bukombe District Council	0.450087	0.152418	0.792861
Tanzania	Mvomero District Council	0.721869	0.398508	0.929033
Tanzania	Nanyamba Town Council	0.783585	0.485811	0.948985
Tanzania	Mufindi District Council	0.652217	0.378519	0.872462
Tanzania	Magu District Council	0.594637	0.344718	0.815485
Tanzania	Kilombero District Council	0.636405	0.373464	0.845282
Tanzania	Morogoro District Council	0.748425	0.455316	0.929253
Tanzania	Tarime District Council	0.68053	0.450078	0.854227
Tanzania	Chunya District Council	0.614236	0.269999	0.891012
Tanzania	Musoma District Council	0.602915	0.34254	0.825914
Tanzania	Karagwe District Council	0.635719	0.250474	0.922972
Tanzania	Bariadi District Council	0.534083	0.308042	0.752707
Tanzania	Kasulu Town Council	0.454927	0.178658	0.763639
Tanzania	Korogwe Town Council	0.798453	0.504343	0.958974
Tanzania	Kilwa District Council	0.810264	0.584391	0.94571
Tanzania	Tabora Municipal Council	0.46909	0.178974	0.786734
Tanzania	Singida Municipal Council	0.724283	0.512937	0.885787
Tanzania	Kahama Town Council	0.663323	0.353549	0.901223
Tanzania	Ushetu District Council	0.4693	0.206109	0.769712
Tanzania	Masasi Town Council	0.845615	0.54503	0.977026
Tanzania	Singida District Council	0.688425	0.417794	0.892746
Tanzania	Handeni District Council	0.702849	0.379704	0.92225
Tanzania	Mkalama District Council	0.629153	0.336036	0.865064
Tanzania	Ilala Municipal Council	0.90347	0.692075	0.981766
Tanzania	Nyasa District Council	0.513626	0.225317	0.797585
Tanzania	Ubungo Municipal Council	0.915784	0.71204	0.985363
Tanzania	Kasulu District Council	0.434758	0.160191	0.753367
Tanzania	Mbozi District Council	0.676434	0.380916	0.895881
Tanzania	Gairo District Council	0.663409	0.32682	0.905839
Tanzania	Moshi Municipal Council	0.877034	0.69222	0.969363
Tanzania	Bariadi Town Council	0.527329	0.279463	0.762783
Tanzania	Mbinga District Council	0.504862	0.234982	0.77156
Tanzania	Kaliua District Council	0.272228	0.110215	0.498806
Tanzania	Buhigwe District Council	0.46517	0.191095	0.768109
Tanzania	Busega District Council	0.612779	0.342367	0.846277
Tanzania	Songea Municipal Council	0.618699	0.294212	0.87057
Tanzania	Wanging'ombe District Council	0.646325	0.321724	0.89738
Tanzania	Tunduma Town Council	0.768378	0.565637	0.90662
Tanzania	Arusha City Council	0.876473	0.651564	0.976803
Tanzania	Kilindi District Council	0.634625	0.276028	0.907069
Tanzania	Buchosa District Council	0.460626	0.191797	0.760025
Tanzania	Kwimba District Council	0.627647	0.325995	0.873791
Tanzania	Morogoro Municipal Council	0.821308	0.539369	0.961301
Tanzania	Iringa District Council	0.691284	0.369924	0.91501
Tanzania	Mbarali District Council	0.697936	0.380964	0.917312
Tanzania	Kyela District Council	0.653254	0.299913	0.911843
Tanzania	Kibaha District Council	0.754309	0.548452	0.901181
Tanzania	Tunduru District Council	0.705008	0.312431	0.944621
Tanzania	Tarime Town Council	0.72456	0.53929	0.862171
Tanzania	Nkasi District Council	0.605788	0.316212	0.854827
Tanzania	Songea District Council	0.51006	0.222748	0.784732
Tanzania	Geita Town council	0.556652	0.248338	0.840627
Tanzania	Kinondoni Municipal Council	0.912588	0.708747	0.983285
Tanzania	Rombo District Council	0.786751	0.504161	0.948615
Tanzania	Mbinga Town Council	0.525909	0.245862	0.791589
Tanzania	Madaba District Council	0.560141	0.229478	0.852576
Tanzania	Kiteto District Council	0.641364	0.280926	0.910158
Tanzania	Chamwino District Council	0.623116	0.273094	0.895977
Tanzania	Serengeti District Council	0.640356	0.380995	0.849392
Tanzania	Masasi District Council	0.830468	0.521012	0.973099
Tanzania	Sumbawanga Municipal Council	0.629127	0.269934	0.901716
Tanzania	Missenyi District Council	0.643649	0.235345	0.933753
Tanzania	Ruangwa District Council	0.845122	0.58468	0.96941
Tanzania	Kyerwa District Council	0.633812	0.220669	0.936274
Tanzania	Mbeya City Council	0.793805	0.494008	0.955131
Tanzania	Mkinga District Council	0.719483	0.441998	0.901731
Tanzania	Mwanga District Council	0.775579	0.470518	0.949701
Tanzania	Kondoa Town Council	0.765451	0.416316	0.957852
Tanzania	Ukerewe District Council	0.540989	0.338574	0.722997
Tanzania	Handeni Town Council	0.69245	0.345846	0.926965
Tanzania	Geita District Council	0.469632	0.17582	0.795181
Tanzania	Musoma Municipal Council	0.66033	0.442037	0.835901
Tanzania	Nyamagana Municipal Council	0.695902	0.538548	0.824349
Tanzania	Mkuranga District Council	0.720979	0.448576	0.904802
Tanzania	Korogwe District Council	0.764337	0.44285	0.952444
Tanzania	Itilima District Council	0.472823	0.226039	0.716145
Tanzania	Bukoba Municipal Council	0.729124	0.334926	0.952581
Tanzania	Moshi District Council	0.806833	0.56624	0.947074
Tanzania	Bunda Town Council	0.649608	0.391475	0.861863
Tanzania	Hanang District Council	0.76918	0.449093	0.950416
Tanzania	Mafinga Town Council	0.707521	0.435077	0.902827
Tanzania	Kilosa District Council	0.72062	0.424451	0.917397
Tanzania	Butiama District Council	0.638799	0.422974	0.828005
Tanzania	Momba District Council	0.584786	0.256525	0.867736
Tanzania	Lushoto District Council	0.783376	0.448047	0.963335
Tanzania	Mbulu Town Council	0.770594	0.454488	0.950965
Tanzania	Tandahimba District Council	0.817965	0.512687	0.966862
Tanzania	Mpwapwa District Council	0.640149	0.328566	0.882348
Tanzania	Kigoma Municipal Council	0.712985	0.552283	0.842843
Tanzania	Babati District Council	0.77907	0.451399	0.957859
Tanzania	Manyoni District Council	0.587384	0.267981	0.860668
Tanzania	Nzega Town Council	0.524607	0.236838	0.815316
Tanzania	Itigi District Council	0.495053	0.254825	0.734969
Tanzania	Bumbuli District Council	0.77524	0.451478	0.957796
Tanzania	Kibaha Town Council	0.800172	0.611309	0.921379
Tanzania	Kalambo District Council	0.573808	0.215451	0.881531
Tanzania	Chemba District Council	0.683921	0.33388	0.923948
Tanzania	Mbogwe District Council	0.526215	0.216074	0.836492
Tanzania	Nyang'hwale District Council	0.575865	0.281887	0.847911
Tanzania	Sumbawanga District Council	0.527995	0.185276	0.853138
Tanzania	Nsimbo District Council	0.449774	0.204023	0.720913
Tanzania	Kibiti District Council	0.73263	0.509949	0.890594
Tanzania	Ifakara Town Council	0.752045	0.473255	0.926237
Tanzania	Lindi Municipal Council	0.834137	0.633013	0.952851
Tanzania	Mtwara District Council	0.791623	0.553954	0.936177
Tanzania	Kigamboni Municipal Council	0.879205	0.655878	0.971611
Tanzania	Kibiti District Council	0.634777	0.357174	0.856513
